# Supplementary material for: Breaking spore dormancy in budding yeast transforms the cytoplasm and the solubility of the proteome
Source: PLoS Biol. 2023 Apr 20;21(4):e3002042. doi: 10.1371/journal.pbio.3002042 (PMC10118125; doi:10.1371/journal.pbio.3002042)
Supplement: S1 Datasheet — Each sheet contains data for the indicated figure panel. (XLSX) [file pbio.3002042.s010.xlsx]

## Sheet: 1B
	Optical density 595 nm
Time (s)	rep1	rep2	rep3
0	1.0132	1.00933	1.00922
600	1.01272	1.00468	0.998649
1200	1.00086	0.982923	0.992568
1800	0.986163	0.978592	0.974155
2400	0.970596	0.964261	0.972399
3001	0.957239	0.956338	0.948986
3601	0.950673	0.946549	0.945372
4201	0.936835	0.934859	0.92973
4801	0.924311	0.928275	0.926014
5401	0.914414	0.919366	0.91723
6001	0.904324	0.911972	0.912601
6601	0.896701	0.907218	0.903209
7201	0.88565	0.900951	0.897973
7801	0.880269	0.896479	0.892399
8401	0.875817	0.88757	0.888176
9001	0.8746	0.890387	0.886318
9601	0.874119	0.884859	0.887669
10201	0.872998	0.892535	0.884459
10802	0.876778	0.885915	0.890946
11402	0.876906	0.896901	0.886554
12002	0.875817	0.893134	0.891453
12602	0.880365	0.896232	0.893007
13202	0.885906	0.897535	0.898074
13802	0.889718	0.902289	0.90152
14402	0.90048	0.909683	0.915642
15002	0.907912	0.917852	0.917331
15602	0.923607	0.930035	0.927635
16202	0.941928	0.945423	0.951791
16802	0.963004	0.960211	0.961318
17402	0.988309	0.979331	0.982601
18002	1.01563	1.00176	1.00895
18603	1.05131	1.03644	1.02946
19203	1.08834	1.06426	1.06318
19803	1.13341	1.10106	1.10699
20403	1.17713	1.14658	1.14139

## Sheet: 1C
Time point (h)	Heat resistance
0	0.999725
0	1.00935
0	0.91767
0.5	0.787422
0.5	0.731059
0.5	0.477328
1	0.316182
1	0.208381
1	0.230009
3	0.228755
3	0.177124
3	0.210076
2	0.234457
2	0.206411
2	0.138577
4	0.195559
4	0.17634
4	0.141051
6	0.159572
6	0.179346
6	0.138783
0.25	0.972537
0.25	0.934936
0.25	0.906712
5	0.225871
5	0.176309
5	0.136507
0.75	0.449752
0.75	0.245788
0.75	0.319284

## Sheet: 1E
Time point	mean black value
0	167.837
0	194.758
0	146.29
0	195.049
0	174.596
0	167.982
0	165.555
0	165.995
0	181.615
0	167.688
0	182.732
3	144.134
3	154.27
3	136.223
3	180.728
3	134.242
3	138.256
3	175.876
3	133.988
3	163.046
3	155.506
3	131.953
3	161.792
3	132.041
3	151.1
4	135.845
4	138.975
4	131.224
4	152.93
4	129.316
4	133.182
4	144.89
4	129.071
4	137.163
4	126.68
6	129.6
6	120.643
6	115.07
6	133.562
6	133.084
6	129.257
6	122.403
6	137.35
6	144.661
6	137.963
vegetative	125.704
vegetative	115.949
vegetative	139.862
vegetative	134.998
vegetative	138.69
vegetative	127.644
vegetative	141.228
vegetative	136.672
vegetative	125.573
vegetative	119.585
vegetative	124.802
vegetative	131.28
vegetative	145.801
vegetative	133.281

## Sheet: 1G
	pH	time point
1	5.25249	0
2	5.76631	0
3	5.56276	0
4	6.08783	0
5	5.89353	0
6	5.37958	0
7	5.8486	0
8	5.88811	0
9	6.05556	0
10	5.8911	0
11	5.58093	0
12	5.54636	0
13	5.91317	0
14	5.60651	0
15	5.55149	0
16	6.1067	0
17	5.77598	0
18	6.10029	0
19	5.90106	0
20	5.93455	0
21	5.94073	0
22	5.55443	0
23	5.74614	0
24	5.27594	0
25	5.89015	0
26	5.96697	0
27	5.63508	0
28	5.79677	0
29	4.90256	0
30	5.89842	0
31	5.64483	0
32	6.2928	0
33	5.83265	0
34	5.69745	0
35	5.80905	0
36	6.1184	0
37	6.04951	0
38	5.5819	0
39	5.93417	0
40	5.6837	0
41	6.19662	0
42	5.51509	0
43	5.89695	0
44	5.62324	0
45	5.54933	0
46	5.63941	0
47	5.64313	0
48	5.85005	0
49	5.42528	0
50	5.73965	0
51	5.94936	0
52	5.99581	0
53	5.2371	0
54	5.74944	0
55	5.81946	0
56	5.51768	0
57	5.96623	0
58	5.83393	0
59	5.93464	0
60	5.70372	0
61	5.77709	0
62	5.50241	0
63	5.88153	0
64	5.7936	0
65	5.3451	0
66	5.65594	0
67	5.82986	0
68	6.0001	0
69	6.14689	0
70	5.89274	0
71	5.5311	0
72	6.03813	0
73	5.98396	0
74	6.02647	0
75	5.93024	0
76	5.63706	0
77	5.78041	0
78	5.8627	0
79	5.91852	0
80	5.50818	0
81	5.7123	0
82	5.83697	0
83	5.7663	0
84	5.54092	0
85	5.51616	0
86	5.96087	0
87	5.98104	0
88	5.64711	0
89	5.77783	0
90	5.54796	0
91	5.43472	0
92	5.27655	0
93	6.06231	0
94	5.46591	0
95	5.99684	0
96	5.17746	0
97	5.84685	0
98	5.66441	0
99	5.85054	0
100	6.15948	0
101	5.66425	0
102	5.61534	0
103	5.6375	0
104	5.74315	0
105	5.8285	0
106	5.97123	0
107	6.03113	0
108	5.92361	0
109	5.56125	0
110	5.99604	0
111	5.90656	0
112	5.74879	0
113	5.55578	0
114	6.09179	0
115	5.21609	0
116	5.86229	0
117	5.63487	0
118	5.52976	0
119	5.93981	0
120	5.64269	0
121	6.01145	0
122	5.84458	0
123	5.56516	0
124	5.95432	0
125	5.44625	0
126	6.03156	0
127	5.85989	0
128	5.8178	0
129	5.29697	0
130	5.98293	0
131	6.00715	0
132	5.76845	0
133	5.65067	0
134	5.78704	0
135	5.96861	0
136	6.06863	0
137	5.67248	0
138	5.59642	0
139	5.78217	0
140	5.64282	0
141	5.54535	0
142	5.96851	0
143	5.52467	0
144	5.94268	0
145	5.69448	0
146	6.00006	0
147	5.68883	0
148	5.87713	0
149	5.70073	0
150	6.13995	0
151	6.16618	0
152	5.58576	0
153	5.65779	0
154	5.9183	0
155	5.62242	0
156	5.84997	0
157	5.75635	0
158	5.34073	0
159	5.71075	0
160	5.77326	0
161	5.7934	0
162	5.88644	0
163	5.61513	0
164	5.49716	0
165	5.86998	0
166	5.46648	0
167	5.57975	0
168	5.61761	0
169	5.76378	0
170	5.53177	0
171	5.73099	0
172	5.64166	0
173	6.01729	0
174	5.20494	0
175	5.64895	0
176	5.75284	0
177	5.77244	0
178	5.41667	0
179	5.88585	0
180	6.05717	0
181	5.78177	0
182	5.29256	0
183	5.89841	0
184	6.08818	0
185	5.80823	0
186	6.18646	0
187	5.97491	0
188	5.75143	0
189	5.36568	0
190	5.58005	0
191	5.96379	0
192	5.81123	0
193	5.63468	0
194	5.75073	0
195	5.98176	0
196	5.47617	0
197	5.3493	0
198	5.97603	0
199	5.22997	0
200	5.91113	0
201	5.78843	0
202	5.9491	0
203	6.08145	0
204	5.83979	0
205	6.0749	0
206	6.21755	0
207	5.47406	0
208	5.59314	0
209	5.76093	0
210	5.93661	0
211	6.15968	0
212	5.68907	0
213	6.04929	0
214	5.62284	0
215	5.66158	0
216	5.73969	0
217	5.83408	0
218	5.67525	0
219	5.68174	0
220	6.0675	0
221	6.08531	0
222	5.89938	0
223	5.98708	0
224	5.75699	0
225	5.04527	0
226	6.15069	0
227	6.10983	0
228	5.67893	0
229	5.50458	0
230	5.81238	0
231	5.77299	0
232	5.64104	0
233	6.02946	0
234	6.14228	0
235	5.12003	0
236	5.55167	0
237	5.75702	0
238	5.99249	0
239	5.45968	0
240	5.78701	0
241	5.58191	0
242	5.75698	0
243	5.8465	0
244	5.8996	0
245	5.84514	0
246	6.0252	0
247	5.72296	0
248	5.8984	0
249	5.74029	0
250	5.50762	0
251	6.06251	0
252	5.8681	0
253	5.74854	0
254	6.05646	0
255	5.8888	0
256	5.8052	0
257	5.13366	0
258	5.60934	0
259	5.40121	0
260	5.51235	0
261	5.68805	0
262	6.12911	0
263	5.37925	0
264	6.08065	0
265	5.77598	0
266	5.63993	0
267	5.48103	0
268	5.75283	0
269	5.61048	0
270	5.84672	0
271	5.68162	0
272	5.84965	0
273	5.2858	0
274	5.55411	0
275	5.68027	0
276	6.06716	0
277	5.56931	0
278	6.06612	0
279	5.91295	0
280	6.15245	0
281	5.6129	0
282	5.8693	0
283	5.54559	0
284	5.94158	0
285	5.45868	0
286	5.77316	0
287	6.08264	0
288	5.84235	0
289	6.07857	0
290	5.86381	0
291	6.15419	0
292	5.78073	0
293	5.43092	0
294	5.4711	0
295	6.17041	0
296	5.89469	0
297	5.6641	0
298	5.77697	0
299	5.88104	0
300	5.6291	0
301	5.25249	1
302	5.76631	1
303	5.56276	1
304	6.08783	1
305	5.89353	1
306	5.37958	1
307	5.8486	1
308	5.88811	1
309	6.05556	1
310	5.8911	1
311	5.58093	1
312	5.54636	1
313	5.77598	1
314	6.10029	1
315	5.90106	1
316	5.93455	1
317	5.94073	1
318	6.07827	1
319	6.43002	1
320	6.39188	1
321	6.43959	1
322	6.11273	1
323	6.19169	1
324	6.35091	1
325	6.31201	1
326	6.59844	1
327	6.80956	1
328	6.75301	1
329	6.41211	1
330	6.50543	1
331	6.5547	1
332	6.0001	1
333	6.14689	1
334	5.89274	1
335	5.5311	1
336	6.03813	1
337	5.98396	1
338	6.02647	1
339	5.93024	1
340	6.88932	1
341	6.38643	1
342	6.17226	1
343	6.48327	1
344	6.62955	1
345	6.83286	1
346	6.28557	1
347	6.00664	1
348	6.74171	1
349	6.47605	1
350	6.80197	1
351	6.52048	1
352	6.90737	1
353	6.18557	1
354	6.66701	1
355	6.58087	1
356	6.98624	1
357	6.38753	1
358	6.62546	1
359	5.17746	1
360	5.84685	1
361	5.66441	1
362	5.85054	1
363	6.15948	1
364	5.66425	1
365	6.8686	1
366	6.85965	1
367	6.37834	1
368	6.06257	1
369	6.782	1
370	6.68091	1
371	6.70887	1
372	6.4959	1
373	6.76756	1
374	6.36762	1
375	7.11403	1
376	6.64171	1
377	6.45999	1
378	6.29184	1
379	6.05944	1
380	6.27348	1
381	6.95814	1
382	6.4996	1
383	6.48269	1
384	6.23778	1
385	5.6977	1
386	6.13724	1
387	6.1448	1
388	6.00948	1
389	6.67422	1
390	6.00317	1
391	5.94268	1
392	5.69448	1
393	6.00006	1
394	5.58576	1
395	5.65779	1
396	5.9183	1
397	6.90128	1
398	6.74128	1
399	6.69168	1
400	6.58909	1
401	6.04022	1
402	6.15162	1
403	6.43972	1
404	6.66946	1
405	6.68839	1
406	6.22873	1
407	6.78683	1
408	6.49861	1
409	6.14263	1
410	6.26827	1
411	6.57535	1
412	6.46946	1
413	6.59436	1
414	6.60632	1
415	6.06069	1
416	5.96292	1
417	6.41133	1
418	5.77326	1
419	5.7934	1
420	5.88644	1
421	5.61513	1
422	5.49716	1
423	5.86998	1
424	5.46648	1
425	5.57975	1
426	5.61761	1
427	6.13995	1
428	6.16618	1
429	5.58576	1
430	5.65779	1
431	5.9183	1
432	5.62242	1
433	6.21755	1
434	5.47406	1
435	5.91462	1
436	6.35655	1
437	6.57847	1
438	5.93305	1
439	6.54451	1
440	6.55741	1
441	6.1325	1
442	6.16657	1
443	6.49054	1
444	6.63091	1
445	6.44342	1
446	6.32858	1
447	5.69977	1
448	6.6802	1
449	6.65125	1
450	6.6424	1
451	5.93109	1
452	6.59241	1
453	6.42838	1
454	6.30206	1
455	6.08806	1
456	6.54984	1
457	5.84534	1
458	6.4621	1
459	6.44433	1
460	6.44953	1
461	5.99349	1
462	6.84034	1
463	6.64832	1
464	6.70072	1
465	6.59832	1
466	5.34086	1
467	6.60638	1
468	6.53988	1
469	6.58989	1
470	6.69918	1
471	6.56334	1
472	6.31812	1
473	6.82739	1
474	6.45546	1
475	6.80818	1
476	6.24565	1
477	6.00809	1
478	6.44548	1
479	6.68897	1
480	6.72731	1
481	6.18676	1
482	6.55473	1
483	6.4202	1
484	6.69253	1
485	7.0085	1
486	6.38505	1
487	5.91141	1
488	6.11179	1
489	6.52932	1
490	6.43478	1
491	6.48615	1
492	6.42985	1
493	7.0471	1
494	6.43777	1
495	6.51224	1
496	6.45959	1
497	6.34043	1
498	6.32826	1
499	6.83895	1
500	6.54246	1
501	6.69935	1
502	6.51839	1
503	6.58527	1
504	5.92543	1
505	7.26688	1
506	6.25462	1
507	6.29855	1
508	6.62845	1
509	6.60241	1
510	6.50949	1
511	6.89981	1
512	6.36211	1
513	6.3494	1
514	6.84026	1
515	6.00224	1
516	6.51007	1
517	6.09569	1
518	6.30546	1
519	6.19259	1
520	6.96651	1
521	6.84065	1
522	6.73536	1
523	6.67592	1
524	6.10033	1
525	6.40903	1
526	6.52505	1
527	6.56786	1
528	6.11619	1
529	6.53167	1
530	6.59663	1
531	6.65173	1
532	7.10593	1
533	6.5494	1
534	6.3291	1
535	6.67175	1
536	6.45026	1
537	6.69102	1
538	6.32932	1
539	6.34081	1
540	6.38331	1
541	6.55593	1
542	6.41754	1
543	6.57903	1
544	5.96516	1
545	6.89221	1
546	6.99605	1
547	6.78906	1
548	5.98627	1
549	6.58398	1
550	6.7039	1
551	6.36359	1
552	6.43042	1
553	6.41697	1
554	6.13083	1
555	6.45065	1
556	6.82135	1
557	6.65333	1
558	6.50518	1
559	6.39811	1
560	6.46817	1
561	6.45961	1
562	6.43277	1
563	6.61144	1
564	6.05073	1
565	6.40489	1
566	6.33329	1
567	6.36481	1
568	6.2485	1
569	6.8067	1
570	6.34223	1
571	5.22005	1
572	6.43293	1
573	5.50899	1
574	6.50065	1
575	6.67504	1
576	5.93983	1
577	6.77665	1
578	6.46038	1
579	6.49073	1
580	6.36388	1
581	6.70095	1
582	6.7868	1
583	6.50894	1
584	7.05724	1
585	6.37934	1
586	5.91338	1
587	6.17935	1
588	6.41344	1
589	6.06866	1
590	6.82446	1
591	6.31448	1
592	6.64842	1
593	6.75322	1
594	5.01647	1
595	6.6604	1
596	6.39201	1
597	6.37113	1
598	6.44069	1
599	6.50457	1
600	6.75555	1
601	5.47134	1
602	6.00657	1
603	5.79454	1
604	6.34149	1
605	6.13909	1
606	5.60373	1
607	6.09229	1
608	6.13344	1
609	6.30787	1
610	6.13657	1
611	5.81347	1
612	5.77746	1
613	6.15955	1
614	5.84011	1
615	5.7828	1
616	6.36114	1
617	6.01664	1
618	6.35446	1
619	6.14694	1
620	6.18182	1
621	6.18826	1
622	5.78587	1
623	5.98556	1
624	5.49578	1
625	6.13558	1
626	6.21559	1
627	5.86988	1
628	6.0383	1
629	5.10684	1
630	6.14419	1
631	5.88003	1
632	6.555	1
633	6.07568	1
634	5.93484	1
635	6.05109	1
636	6.37333	1
637	6.30157	1
638	5.81448	1
639	6.18143	1
640	5.92052	1
641	6.45481	1
642	5.74489	1
643	6.14265	1
644	5.85754	1
645	5.78056	1
646	5.87439	1
647	5.87826	1
648	6.0938	1
649	5.65133	1
650	5.9788	1
651	6.19725	1
652	6.24564	1
653	5.45532	1
654	5.989	1
655	6.06194	1
656	5.74759	1
657	6.4453	2
658	6.55981	2
659	5.76854	2
660	6.49562	2
661	7.20841	2
662	6.85089	2
663	6.90386	2
664	6.67455	2
665	6.79707	2
666	6.05982	2
667	6.49207	2
668	6.64717	2
669	6.15454	2
670	6.92383	2
671	6.8396	2
672	6.54428	2
673	6.71094	2
674	6.38218	2
675	6.75152	2
676	6.71147	2
677	6.76157	2
678	6.41837	2
679	6.50127	2
680	6.66846	2
681	6.62761	2
682	6.92836	2
683	7.15004	2
684	7.09066	2
685	6.73271	2
686	6.8307	2
687	6.88243	2
688	7.12327	2
689	7.08081	2
690	6.54135	2
691	6.50307	2
692	7.14726	2
693	6.57517	2
694	7.27812	2
695	6.85069	2
696	7.23378	2
697	6.70575	2
698	6.48088	2
699	6.80743	2
700	6.96103	2
701	7.1745	2
702	6.59985	2
703	6.30697	2
704	7.0788	2
705	6.79986	2
706	7.14206	2
707	6.84651	2
708	7.25274	2
709	6.49485	2
710	7.00036	2
711	6.90991	2
712	7.33556	2
713	6.7069	2
714	6.95673	2
715	6.82724	2
716	6.82738	2
717	6.76331	2
718	6.65228	2
719	7.31964	2
720	6.93739	2
721	7.21203	2
722	7.20263	2
723	6.69726	2
724	6.3657	2
725	7.1211	2
726	7.01495	2
727	7.04432	2
728	6.8207	2
729	7.10593	2
730	6.686	2
731	7.46973	2
732	6.9738	2
733	6.78299	2
734	6.60643	2
735	6.36241	2
736	6.58716	2
737	7.30604	2
738	6.82458	2
739	6.80682	2
740	6.54967	2
741	5.98258	2
742	6.4441	2
743	6.45204	2
744	6.30995	2
745	7.00793	2
746	6.30333	2
747	6.6601	2
748	6.57425	2
749	6.20922	2
750	7.0937	2
751	6.90473	2
752	6.78721	2
753	7.24634	2
754	7.07835	2
755	7.02626	2
756	6.91855	2
757	6.34223	2
758	6.4592	2
759	6.76171	2
760	7.00293	2
761	7.02281	2
762	6.54016	2
763	7.12617	2
764	6.82354	2
765	6.44976	2
766	6.58169	2
767	6.90411	2
768	6.79293	2
769	6.92408	2
770	6.93664	2
771	6.36372	2
772	6.26107	2
773	6.7319	2
774	6.70886	2
775	7.13348	2
776	6.82483	2
777	7.37547	2
778	6.96333	2
779	6.59749	2
780	6.47434	2
781	6.70307	2
782	6.76641	2
783	6.97242	2
784	7.1043	2
785	6.37622	2
786	7.31113	2
787	6.57014	2
788	7.0058	2
789	6.76732	2
790	6.82457	2
791	6.21035	2
792	6.67438	2
793	6.90739	2
794	6.2297	2
795	6.87173	2
796	6.88528	2
797	6.43912	2
798	6.4749	2
799	6.81507	2
800	6.96246	2
801	6.76559	2
802	6.64501	2
803	5.98476	2
804	7.01421	2
805	6.98381	2
806	6.97452	2
807	6.22764	2
808	6.92203	2
809	6.7498	2
810	6.61716	2
811	6.39246	2
812	6.87734	2
813	6.13761	2
814	6.78521	2
815	6.76655	2
816	6.77201	2
817	6.29316	2
818	7.18235	2
819	6.98073	2
820	7.03576	2
821	6.92823	2
822	5.6079	2
823	6.9367	2
824	6.86688	2
825	6.91939	2
826	7.03414	2
827	6.8915	2
828	6.63402	2
829	7.16876	2
830	6.77824	2
831	7.14859	2
832	6.55793	2
833	6.3085	2
834	6.76776	2
835	7.02342	2
836	7.06367	2
837	6.4961	2
838	6.88247	2
839	6.74121	2
840	7.02715	2
841	7.35892	2
842	6.70431	2
843	6.20698	2
844	6.41738	2
845	6.85579	2
846	6.75652	2
847	6.81046	2
848	6.75134	2
849	7.39946	2
850	6.75966	2
851	6.83785	2
852	6.78257	2
853	6.65745	2
854	6.64468	2
855	7.1809	2
856	6.86958	2
857	7.03432	2
858	6.8443	2
859	6.91454	2
860	6.2217	2
861	7.63022	2
862	6.56735	2
863	6.61347	2
864	6.95987	2
865	6.93253	2
866	6.83496	2
867	7.2448	2
868	6.68021	2
869	6.66687	2
870	7.18228	2
871	6.30235	2
872	6.83558	2
873	6.40047	2
874	6.62074	2
875	6.50222	2
876	7.31484	2
877	7.18268	2
878	7.07213	2
879	7.00972	2
880	6.40535	2
881	6.72948	2
882	6.85131	2
883	6.89625	2
884	6.422	2
885	6.85825	2
886	6.92646	2
887	6.98432	2
888	7.46123	2
889	6.87687	2
890	6.64555	2
891	7.00534	2
892	6.77277	2
893	7.02557	2
894	6.64579	2
895	6.65786	2
896	6.70247	2
897	6.88372	2
898	6.73842	2
899	6.90799	2
900	6.26341	2
901	7.23683	2
902	7.34585	2
903	7.12851	2
904	6.28558	2
905	6.91318	2
906	7.0391	2
907	6.68177	2
908	6.75194	2
909	6.73782	2
910	6.43737	2
911	6.77318	2
912	7.16242	2
913	6.986	2
914	6.83044	2
915	6.71802	2
916	6.79158	2
917	6.78259	2
918	6.75441	2
919	6.94201	2
920	6.35326	2
921	6.72513	2
922	6.64996	2
923	6.68305	2
924	6.56092	2
925	7.14703	2
926	6.65934	2
927	5.48105	2
928	6.75457	2
929	5.78444	2
930	6.82568	2
931	7.0088	2
932	6.23682	2
933	7.11548	2
934	6.7834	2
935	6.81526	2
936	6.68207	2
937	7.036	2
938	7.12614	2
939	6.83438	2
940	7.4101	2
941	6.69831	2
942	6.20905	2
943	6.48831	2
944	6.73412	2
945	6.37209	2
946	7.16569	2
947	6.6302	2
948	6.98084	2
949	7.09088	2
950	5.26729	2
951	6.99342	2
952	6.71161	2
953	6.68969	2
954	6.76273	2
955	6.8298	2
956	7.09333	2
957	5.74491	2
958	6.3069	2
959	6.08427	2
960	6.65856	2
961	6.44604	2
962	5.88392	2
963	6.3969	2
964	6.44012	2
965	6.62326	2
966	6.44339	2
967	6.10414	2
968	6.06633	2
969	6.46753	2
970	6.13212	2
971	6.07194	2
972	6.6792	2
973	6.31747	2
974	6.67219	2
975	6.45429	2
976	6.49092	2
977	6.49767	2
978	6.07516	2
979	6.28484	2
980	5.77056	2
981	6.44236	2
982	6.52637	2
983	6.16337	2
984	6.34022	2
985	5.36218	2
986	6.4514	2
987	6.17403	2
988	6.88275	2
989	6.37947	2
990	6.23158	2
991	6.35364	2
992	6.692	2
993	6.61665	2
994	6.10521	2
995	6.4905	2
996	6.21655	2
997	6.77755	2
998	6.03213	2
999	6.44979	2
1000	6.15042	2
1001	6.06958	2
1002	6.16811	2
1003	6.17217	2
1004	6.3985	2
1005	5.9339	2
1006	6.27774	2
1007	6.50712	2
1008	6.55792	2
1009	5.72808	2
1010	6.28845	2
1011	6.36503	2
1012	6.03496	2
1013	6.81214	3
1014	7.05438	3
1015	7.16321	3
1016	6.62225	3
1017	6.61865	3
1018	7.01059	3
1019	6.17858	3
1020	6.58588	3
1021	7.13038	3
1022	6.99793	3
1023	6.86888	3
1024	6.73925	3
1025	6.45214	3
1026	7.02008	3
1027	6.91396	3
1028	7.08679	3
1029	6.95213	3
1030	6.83074	3
1031	6.70892	3
1032	7.10174	3
1033	6.98657	3
1034	6.91039	3
1035	6.79096	3
1036	6.86184	3
1037	6.82024	3
1038	6.84416	3
1039	6.48518	3
1040	6.72255	3
1041	6.47034	3
1042	7.0362	3
1043	6.59497	3
1044	6.96506	3
1045	6.8567	3
1046	6.88651	3
1047	6.22862	3
1048	7.00275	3
1049	6.54453	3
1050	6.93488	3
1051	6.97914	3
1052	6.63063	3
1053	6.38019	3
1054	6.76116	3
1055	6.46373	3
1056	6.97759	3
1057	6.66859	3
1058	6.82344	3
1059	6.86286	3
1060	7.02617	3
1061	6.89557	3
1062	6.91882	3
1063	6.67592	3
1064	6.82889	3
1065	6.81183	3
1066	7.00279	3
1067	6.43963	3
1068	6.72295	3
1069	6.44568	3
1070	7.00834	3
1071	6.88271	3
1072	6.70333	3
1073	6.71125	3
1074	7.09965	3
1075	6.68052	3
1076	6.80818	3
1077	6.59645	3
1078	7.04258	3
1079	6.97074	3
1080	6.66294	3
1081	6.81343	3
1082	6.77948	3
1083	6.61964	3
1084	6.63178	3
1085	6.36205	3
1086	6.83326	3
1087	7.3	3
1088	6.92172	3
1089	6.95322	3
1090	6.69971	3
1091	6.54487	3
1092	7.02728	3
1093	6.71771	3
1094	6.6755	3
1095	6.73472	3
1096	6.53552	3
1097	6.98595	3
1098	6.84421	3
1099	6.97935	3
1100	7.12319	3
1101	6.7854	3
1102	6.80197	3
1103	6.66388	3
1104	6.81884	3
1105	6.79245	3
1106	6.92808	3
1107	6.86249	3
1108	6.51497	3
1109	7.24645	3
1110	6.80993	3
1111	6.73122	3
1112	6.56677	3
1113	7.05018	3
1114	6.69692	3
1115	6.91087	3
1116	7.07488	3
1117	6.97008	3
1118	6.7553	3
1119	6.79452	3
1120	6.8858	3
1121	6.79701	3
1122	7.03202	3
1123	6.7289	3
1124	6.97734	3
1125	6.76174	3
1126	6.87227	3
1127	6.91517	3
1128	7.02567	3
1129	6.64282	3
1130	6.69218	3
1131	6.62809	3
1132	6.43643	3
1133	6.99911	3
1134	6.88359	3
1135	6.95936	3
1136	6.94298	3
1137	6.81508	3
1138	6.16136	3
1139	6.85817	3
1140	6.72341	3
1141	6.97532	3
1142	6.53147	3
1143	6.70414	3
1144	7.29818	3
1145	6.67394	3
1146	6.69374	3
1147	6.58144	3
1148	6.66795	3
1149	6.5799	3
1150	7.11544	3
1151	6.85432	3
1152	6.54483	3
1153	7.11097	3
1154	6.72254	3
1155	6.59551	3
1156	6.79776	3
1157	6.37599	3
1158	7.06503	3
1159	6.6523	3
1160	7.28629	3
1161	6.70742	3
1162	6.80733	3
1163	6.98716	3
1164	6.82792	3
1165	6.5228	3
1166	6.52892	3
1167	7.21008	3
1168	6.84632	3
1169	6.42334	3
1170	6.65204	3
1171	7.35192	3
1172	6.87311	3
1173	6.83657	3
1174	7.00865	3
1175	7.07348	3
1176	6.96222	3
1177	6.64127	3
1178	6.33081	3
1179	6.58827	3
1180	6.95053	3
1181	6.89186	3
1182	6.69284	3
1183	6.94598	3
1184	6.81225	3
1185	6.6903	3
1186	6.67677	3
1187	6.81698	3
1188	6.62003	3
1189	6.86339	3
1190	6.85046	3
1191	6.6132	3
1192	6.80897	3
1193	7.02231	3
1194	7.1027	3
1195	6.3535	3
1196	6.67415	3
1197	7.37093	3
1198	6.6024	3
1199	6.90475	3
1200	6.9395	3
1201	6.40633	3
1202	6.65657	3
1203	6.73274	3
1204	6.59825	3
1205	6.86276	3
1206	6.93349	3
1207	6.70005	3
1208	6.89318	3
1209	7.12436	3
1210	7.05829	3
1211	7.01128	3
1212	6.55453	3
1213	6.77502	3
1214	6.38944	3
1215	6.4935	3
1216	6.88075	3
1217	6.69711	3
1218	6.62137	3
1219	6.65483	3
1220	6.61589	3
1221	6.55527	3
1222	6.89868	3
1223	7.02468	3
1224	6.99957	3
1225	6.58515	3
1226	6.62501	3
1227	7.04537	3
1228	7.03135	3
1229	6.71478	3
1230	6.87619	3
1231	6.79129	3
1232	6.70943	3
1233	6.80433	3
1234	7.07008	3
1235	7.04018	3
1236	6.87788	3
1237	6.87482	3
1238	6.68808	3
1239	7.09967	3
1240	7.15638	3
1241	6.55947	3
1242	7.00981	3
1243	6.7185	3
1244	6.99072	3
1245	7.23519	3
1246	6.5588	3
1247	6.42028	3
1248	6.62104	3
1249	6.85094	3
1250	6.78787	3
1251	7.02124	3
1252	7.00704	3
1253	6.96642	3
1254	6.83519	3
1255	6.68139	3
1256	6.73112	3
1257	7.13407	3
1258	7.23933	3
1259	7.01165	3
1260	6.62861	3
1261	6.51706	3
1262	6.9172	3
1263	6.6768	3
1264	6.59225	3
1265	6.76252	3
1266	7.03766	3
1267	7.00862	3
1268	6.83654	3
1269	6.55286	3
1270	6.50559	3
1271	6.74101	3
1272	7.00089	3
1273	6.31546	3
1274	6.85715	3
1275	6.72461	3
1276	7.32384	3
1277	7.11337	3
1278	7.17841	3
1279	6.69625	3
1280	6.49221	3
1281	6.69625	3
1282	6.83507	3
1283	6.72011	3
1284	6.63605	3
1285	6.72328	3
1286	6.7315	3
1287	6.7614	3
1288	6.93266	3
1289	7.15529	3
1290	7.31189	3
1291	6.6291	3
1292	6.87073	3
1293	6.98919	3
1294	6.77424	3
1295	6.43799	3
1296	7.33062	3
1297	6.65382	3
1298	6.66917	3
1299	6.64481	3
1300	6.55692	3
1301	6.78755	3
1302	6.99014	3
1303	7.03821	3
1304	6.84045	3
1305	6.67771	3
1306	6.61209	3
1307	6.80921	3
1308	6.9616	3
1309	6.72473	3
1310	6.90972	3
1311	6.71017	3
1312	7.09242	3
1313	6.92056	3
1314	7.37867	3
1315	7.41743	3
1316	7.10351	3
1317	7.14213	3
1318	7.29031	3
1319	7.33403	3
1320	7.11383	3
1321	7.11809	3
1322	7.36934	3
1323	7.39708	3
1324	7.39118	3
1325	7.2646	3
1326	7.12344	3
1327	7.32893	3
1328	7.50297	3
1329	7.41828	3
1330	8.06257	3
1331	7.60209	3
1332	7.63733	3
1333	7.17093	3
1334	7.09272	3
1335	7.38258	3
1336	7.32014	3
1337	8.17298	3
1338	6.93799	3
1339	7.39167	3
1340	7.40817	3
1341	7.48973	3
1342	6.93904	3
1343	7.60261	3
1344	7.19345	3
1345	7.20519	3
1346	7.38262	3
1347	7.44306	3
1348	7.40874	3
1349	7.52909	3
1350	7.79317	3
1351	7.17474	3
1352	7.20114	3
1353	7.21977	3
1354	7.49954	3
1355	7.26987	3
1356	7.33977	3
1357	7.71684	3
1358	7.56208	3
1359	7.1844	3
1360	7.15621	3
1361	7.41913	3
1362	7.39392	3
1363	7.63077	3
1364	7.17697	3
1365	7.39999	3
1366	7.17056	3
1367	7.03694	4
1368	7.28718	4
1369	7.3996	4
1370	6.84078	4
1371	6.83706	4
1372	7.24194	4
1373	6.38247	4
1374	6.80322	4
1375	7.36568	4
1376	7.22887	4
1377	7.09555	4
1378	6.96164	4
1379	6.66506	4
1380	7.25175	4
1381	7.14212	4
1382	7.32066	4
1383	7.18155	4
1384	7.05616	4
1385	6.93031	4
1386	7.3361	4
1387	7.21713	4
1388	7.13844	4
1389	7.01506	4
1390	7.08828	4
1391	7.04531	4
1392	7.07002	4
1393	6.6992	4
1394	6.9444	4
1395	6.68386	4
1396	7.26839	4
1397	6.81261	4
1398	7.1949	4
1399	7.08297	4
1400	7.11376	4
1401	6.43416	4
1402	7.23384	4
1403	6.76049	4
1404	7.16373	4
1405	7.20945	4
1406	6.84944	4
1407	6.59074	4
1408	6.98428	4
1409	6.67703	4
1410	7.20785	4
1411	6.88866	4
1412	7.04861	4
1413	7.08934	4
1414	7.25804	4
1415	7.12313	4
1416	7.14714	4
1417	6.89622	4
1418	7.05425	4
1419	7.03662	4
1420	7.23389	4
1421	6.65214	4
1422	6.9448	4
1423	6.65839	4
1424	7.23961	4
1425	7.10984	4
1426	6.92454	4
1427	6.93272	4
1428	7.33394	4
1429	6.90098	4
1430	7.03285	4
1431	6.81413	4
1432	7.27499	4
1433	7.20077	4
1434	6.88281	4
1435	7.03827	4
1436	7.0032	4
1437	6.83809	4
1438	6.85063	4
1439	6.572	4
1440	7.05875	4
1441	7.5409	4
1442	7.15014	4
1443	7.18268	4
1444	6.9208	4
1445	6.76085	4
1446	7.25918	4
1447	6.93939	4
1448	6.89579	4
1449	6.95696	4
1450	6.75119	4
1451	7.21648	4
1452	7.07007	4
1453	7.20967	4
1454	7.35826	4
1455	7.00932	4
1456	7.02644	4
1457	6.88379	4
1458	7.04386	4
1459	7.0166	4
1460	7.1567	4
1461	7.08895	4
1462	6.72997	4
1463	7.48558	4
1464	7.03466	4
1465	6.95335	4
1466	6.78347	4
1467	7.28283	4
1468	6.91792	4
1469	7.13893	4
1470	7.30835	4
1471	7.20009	4
1472	6.97823	4
1473	7.01874	4
1474	7.11303	4
1475	7.02131	4
1476	7.26407	4
1477	6.95095	4
1478	7.2076	4
1479	6.98488	4
1480	7.09905	4
1481	7.14337	4
1482	7.25751	4
1483	6.86203	4
1484	7.85901	4
1485	7.42723	4
1486	7.62977	4
1487	7.72724	4
1488	7.76926	4
1489	7.47198	4
1490	7.74347	4
1491	8.01276	4
1492	7.34624	4
1493	7.74854	4
1494	7.31272	4
1495	7.49737	4
1496	7.45726	4
1497	6.92538	4
1498	7.53902	4
1499	6.89418	4
1500	6.91463	4
1501	6.79862	4
1502	6.88799	4
1503	6.79704	4
1504	7.35025	4
1505	7.08051	4
1506	6.76081	4
1507	7.34563	4
1508	6.94438	4
1509	6.81317	4
1510	7.02208	4
1511	6.5864	4
1512	7.29818	4
1513	6.87182	4
1514	7.52673	4
1515	6.92876	4
1516	7.03198	4
1517	7.21773	4
1518	7.05324	4
1519	6.73805	4
1520	6.74438	4
1521	7.44802	4
1522	7.07224	4
1523	6.63531	4
1524	6.87156	4
1525	7.59453	4
1526	7.09992	4
1527	7.06218	4
1528	7.23993	4
1529	7.3069	4
1530	7.19197	4
1531	6.86043	4
1532	6.53973	4
1533	6.80569	4
1534	7.1799	4
1535	7.11929	4
1536	6.91371	4
1537	7.17519	4
1538	7.03705	4
1539	6.91108	4
1540	6.8971	4
1541	7.04194	4
1542	6.83849	4
1543	7.08988	4
1544	7.07652	4
1545	6.83144	4
1546	7.03366	4
1547	7.25405	4
1548	7.33708	4
1549	6.56316	4
1550	6.8944	4
1551	7.61417	4
1552	6.82028	4
1553	7.13261	4
1554	7.1685	4
1555	6.61774	4
1556	6.87624	4
1557	6.95492	4
1558	6.81599	4
1559	7.08923	4
1560	7.16229	4
1561	6.92115	4
1562	7.12066	4
1563	7.35947	4
1564	7.29122	4
1565	7.24265	4
1566	6.77082	4
1567	6.99859	4
1568	6.60029	4
1569	6.70778	4
1570	7.10781	4
1571	6.91812	4
1572	6.83988	4
1573	6.87444	4
1574	6.83421	4
1575	6.7716	4
1576	7.12634	4
1577	7.25649	4
1578	7.23056	4
1579	6.80246	4
1580	6.84364	4
1581	7.27787	4
1582	7.26338	4
1583	6.93636	4
1584	7.10311	4
1585	7.0154	4
1586	6.93084	4
1587	7.02888	4
1588	7.30339	4
1589	7.27251	4
1590	7.10485	4
1591	7.10169	4
1592	6.90879	4
1593	7.33396	4
1594	7.39254	4
1595	6.77593	4
1596	7.24113	4
1597	6.94021	4
1598	7.22142	4
1599	7.47395	4
1600	6.77524	4
1601	7.61253	4
1602	7.64119	4
1603	7.63509	4
1604	7.50434	4
1605	7.35852	4
1606	7.57079	4
1607	7.75057	4
1608	7.66309	4
1609	8.32864	4
1610	7.85296	4
1611	7.88936	4
1612	7.40757	4
1613	7.32678	4
1614	7.6262	4
1615	7.5617	4
1616	8.44269	4
1617	7.16694	4
1618	7.63559	4
1619	7.65264	4
1620	7.73689	4
1621	7.16803	4
1622	7.8535	4
1623	7.43084	4
1624	7.44296	4
1625	7.62625	4
1626	7.68868	4
1627	7.65323	4
1628	7.77755	4
1629	8.05034	4
1630	7.52669	4
1631	7.53079	4
1632	7.77937	4
1633	6.91723	4
1634	6.70645	4
1635	6.91723	4
1636	7.06063	4
1637	6.94187	4
1638	6.85504	4
1639	6.94515	4
1640	6.95364	4
1641	6.98453	4
1642	7.16144	4
1643	7.39142	4
1644	7.55318	4
1645	6.84786	4
1646	7.09747	4
1647	7.21983	4
1648	6.99779	4
1649	6.65045	4
1650	7.57253	4
1651	6.8734	4
1652	6.88925	4
1653	6.86409	4
1654	6.7733	4
1655	7.01154	4
1656	7.22082	4
1657	7.27047	4
1658	7.06619	4
1659	6.89807	4
1660	6.83029	4
1661	7.03391	4
1662	7.19133	4
1663	6.94665	4
1664	7.13774	4
1665	6.9316	4
1666	7.32647	4
1667	7.14893	4
1668	7.62216	4
1669	7.6622	4
1670	7.33792	4
1671	7.37782	4
1672	7.53089	4
1673	7.57605	4
1674	7.34859	4
1675	7.35299	4
1676	7.61253	4
1677	7.64119	4
1678	7.63509	4
1679	7.50434	4
1680	7.35852	4
1681	7.57079	4
1682	7.75057	4
1683	7.66309	4
1684	8.32864	4
1685	7.85296	4
1686	7.88936	4
1687	7.40757	4
1688	7.32678	4
1689	7.6262	4
1690	7.5617	4
1691	8.44269	4
1692	7.16694	4
1693	7.63559	4
1694	7.65264	4
1695	7.73689	4
1696	7.16803	4
1697	7.8535	4
1698	7.43084	4
1699	7.44296	4
1700	7.62625	4
1701	7.68868	4
1702	7.65323	4
1703	7.77755	4
1704	8.05034	4
1705	7.4115	4
1706	7.43878	4
1707	7.45802	4
1708	7.74703	4
1709	7.50978	4
1710	7.58199	4
1711	7.97149	4
1712	7.81162	4
1713	7.42148	4
1714	7.39237	4
1715	7.66396	4
1716	7.63792	4
1717	7.88258	4
1718	7.41381	4
1719	7.64419	4
1720	7.26916	4
1721	7.52765	4
1722	7.64378	4
1723	7.06653	4
1724	7.06269	4
1725	7.48093	4
1726	6.5931	4
1727	7.02772	4
1728	7.60875	4
1729	7.46742	4
1730	7.3297	4
1731	7.19137	4
1732	6.88501	4
1733	7.49105	4
1734	7.37781	4
1735	7.56224	4
1736	7.41854	4
1737	7.28901	4
1738	7.15901	4
1739	7.57819	4
1740	7.4553	4
1741	7.37401	4
1742	7.24656	4
1743	7.32219	4
1744	7.27781	4
1745	7.30333	4
1746	6.92056	6
1747	7.37867	6
1748	7.41743	6
1749	7.10351	6
1750	7.14213	6
1751	7.29031	6
1752	7.33403	6
1753	7.11383	6
1754	7.11809	6
1755	7.36934	6
1756	7.39708	6
1757	7.39118	6
1758	7.2646	6
1759	7.12344	6
1760	7.32893	6
1761	7.50297	6
1762	7.41828	6
1763	8.06257	6
1764	7.60209	6
1765	7.63733	6
1766	7.17093	6
1767	7.09272	6
1768	7.38258	6
1769	7.32014	6
1770	8.17298	6
1771	6.93799	6
1772	7.39167	6
1773	7.40817	6
1774	7.48973	6
1775	6.93904	6
1776	7.60261	6
1777	7.19345	6
1778	7.20519	6
1779	7.38262	6
1780	7.44306	6
1781	7.40874	6
1782	7.52909	6
1783	7.79317	6
1784	7.17474	6
1785	7.20114	6
1786	7.21977	6
1787	7.49954	6
1788	7.26987	6
1789	7.33977	6
1790	7.71684	6
1791	7.56208	6
1792	7.1844	6
1793	7.15621	6
1794	7.41913	6
1795	7.39392	6
1796	7.63077	6
1797	7.17697	6
1798	7.39999	6
1799	7.43278	6
1800	7.66787	6
1801	7.18404	6
1802	7.17356	6
1803	7.2621	6
1804	7.30012	6
1805	7.35384	6
1806	7.35048	6
1807	7.10852	6
1808	7.26961	6
1809	7.4104	6
1810	7.46059	6
1811	7.26001	6
1812	7.02254	6
1813	7.28624	6
1814	7.29022	6
1815	7.53086	6
1816	7.24858	6
1817	7.22887	6
1818	7.67242	6
1819	7.01364	6
1820	7.26799	6
1821	7.58979	6
1822	7.52868	6
1823	7.5382	6
1824	7.13527	6
1825	7.0497	6
1826	7.14449	6
1827	7.19068	6
1828	7.13375	6
1829	7.44822	6
1830	7.14494	6
1831	7.62558	6
1832	6.9643	6
1833	7.65495	6
1834	7.30783	6
1835	7.00201	6
1836	7.03352	6
1837	7.44178	6
1838	7.63435	6
1839	6.77998	6
1840	7.25056	6
1841	7.1426	6
1842	7.14952	6
1843	7.41004	6
1844	7.26767	6
1845	7.59339	6
1846	7.21499	6
1847	7.62243	6
1848	7.54219	6
1849	7.47034	6
1850	7.53067	6
1851	7.51533	6
1852	7.29085	6
1853	7.2125	6
1854	7.756	6
1855	6.8483	6
1856	7.42289	6
1857	7.36653	6
1858	7.21357	6
1859	7.4425	6
1860	7.54851	6
1861	7.17203	6
1862	7.42217	6
1863	7.57207	6
1864	7.65372	6
1865	7.47522	6
1866	7.40778	6
1867	7.49103	6
1868	7.60795	6
1869	7.18996	6
1870	7.38603	6
1871	7.48039	6
1872	7.52106	6
1873	7.23328	6
1874	7.4961	6
1875	7.75679	6
1876	7.11156	6
1877	7.50101	6
1878	7.07911	6
1879	7.25786	6
1880	7.21903	6
1881	7.20734	6
1882	7.31602	6
1883	7.20126	6
1884	7.3962	6
1885	7.10055	6
1886	7.33581	6
1887	6.91424	6
1888	7.30855	6
1889	7.36786	6
1890	7.45982	6
1891	7.35479	6
1892	7.4659	6
1893	7.14407	6
1894	7.36229	6
1895	7.03118	6
1896	7.40891	6
1897	7.12861	6
1898	7.18181	6
1899	7.19572	6
1900	7.15964	6
1901	7.09738	6
1902	7.51991	6
1903	7.25313	6
1904	6.99415	6
1905	7.81676	6
1906	7.41082	6
1907	7.36852	6
1908	7.10091	6
1909	7.35698	6
1910	7.01325	6
1911	7.0562	6
1912	7.584	6
1913	7.06408	6
1914	7.40122	6
1915	7.55781	6
1916	7.14788	6
1917	7.14064	6
1918	6.90075	6
1919	6.96384	6
1920	7.10467	6
1921	7.1468	6
1922	7.49502	6
1923	6.99374	6
1924	7.36357	6
1925	7.68087	6
1926	7.22931	6
1927	6.97659	6
1928	7.31662	6
1929	7.21954	6
1930	7.30485	6
1931	7.35775	6
1932	7.66465	6
1933	7.30866	6
1934	7.59193	6
1935	6.9257	6
1936	7.29492	6
1937	7.20619	6
1938	7.481	6
1939	7.10389	6
1940	7.06905	6
1941	7.41475	6
1942	7.22951	6
1943	7.24393	6
1944	6.99622	6
1945	7.27492	6
1946	7.18298	6
1947	7.60287	6
1948	7.1777	6
1949	7.46191	6
1950	7.22184	6
1951	7.00692	6
1952	7.40008	6
1953	7.06056	6
1954	6.89969	6
1955	7.4436	6
1956	7.01147	6
1957	7.38238	6
1958	7.26756	6
1959	7.05111	6
1960	7.14574	6
1961	7.67372	6
1962	7.38251	6
1963	6.94537	6
1964	7.61348	6
1965	7.12989	6
1966	7.3304	6
1967	7.40977	6
1968	6.89298	6
1969	7.55085	6
1970	7.14853	6
1971	7.39264	6
1972	6.99572	6
1973	7.42808	6
1974	7.13255	6
1975	7.39102	6
1976	7.58117	6
1977	7.64493	6
1978	7.49533	6
1979	7.18	6
1980	7.35361	6
1981	7.29439	6
1982	7.32275	6
1983	7.67096	6
1984	7.25735	6
1985	7.72351	6
1986	7.26474	6
1987	7.48525	6
1988	6.76902	6
1989	8.08287	6
1990	7.34664	6
1991	7.1496	6
1992	7.48328	6
1993	7.57191	6
1994	7.90041	6
1995	6.90125	6
1996	7.25221	6
1997	7.52301	6
1998	7.3592	6
1999	7.24321	6
[truncated: 347 more rows]

## Sheet: 1F
	Mean Squared Displacement [micron^2]
lag time [s]	vegetative	0h	1h	2h	3h	4h	6h
2	0.0972443	0.00108049	0.00162074	0.00216098	0.00972443	0.0194489	0.0756344
4	0.168803	0.00187559	0.00281338	0.00375117	0.0168803	0.0337606	0.131291
6	0.279149	0.00310166	0.00465249	0.00620332	0.0279149	0.0558299	0.214014
8	0.371231	0.00412479	0.00503224	0.00824957	0.0329983	0.0742461	0.29286
10	0.484109	0.00537899	0.00806849	0.010758	0.0484109	0.102201	0.376529
12	0.635381	0.00705979	0.0105897	0.0141196	0.0635381	0.134136	0.494186
14	0.830112	0.00922347	0.0166022	0.0230587	0.0830112	0.175246	0.645643
16	1.05018	0.0116687	0.017503	0.0291717	0.105018	0.221705	0.816808
18	1.3053	0.0145034	0.0217551	0.0362585	0.13053	0.261061	1.01524
20	1.52045	0.0168939	0.0253408	0.0422346	0.202726	0.304089	1.35151
22	1.80331	0.0200368	0.0300552	0.0520956	0.180331	0.360662	1.40257
24	2.10744	0.023416	0.0374656	0.0608817	0.280992	0.421488	1.63912
26	2.35998	0.026222	0.0419551	0.0681771	0.235998	0.603105	1.86176
28	2.65902	0.0295447	0.0472715	0.0768161	0.324991	0.679527	2.06813
30	3.01411	0.033122	0.0529953	0.0861173	0.364342	0.761807	2.31854
32	3.33062	0.0370069	0.0555103	0.0740137	0.407076	0.888165	2.73851
34	3.64823	0.0405359	0.0608039	0.0810718	0.445895	0.932326	3.04019
36	3.97258	0.0422615	0.0802969	0.084523	0.464877	0.972015	3.16961
38	4.33216	0.0481351	0.0722026	0.0962702	0.529486	0.866432	3.46573
40	4.77242	0.0530268	0.111356	0.153778	0.583295	1.16659	3.97701
42	5.14574	0.0571749	0.0857624	0.165807	0.686099	1.02915	4.28812
44	5.4211	0.0616034	0.092405	0.17865	0.677637	1.10886	4.68186
46	5.5191	0.062717	0.0940755	0.181879	0.564453	1.19162	4.64106
48	5.48412	0.0623195	0.0934793	0.180727	0.560876	1.12175	4.36237
50	6.05653	0.0688242	0.103236	0.19959	0.757066	1.44531	5.23064
52	6.72337	0.076402	0.122243	0.152804	0.840422	1.60444	5.88295
54	7.52818	0.0827272	0.124091	0.165454	0.91	1.73727	6.53545
56	8.0683	0.0896478	0.170331	0.179296	0.986126	1.8826	6.90288
58	7.41126	0.0823474	0.15646	0.164695	0.905821	1.7293	6.4231
