# Supplementary material for: Breaking spore dormancy in budding yeast transforms the cytoplasm and the solubility of the proteome
Source: PLoS Biol. 2023 Apr 20;21(4):e3002042. doi: 10.1371/journal.pbio.3002042 (PMC10118125; doi:10.1371/journal.pbio.3002042)
Supplement: S2 Datasheet — Each sheet contains data for the indicated figure panel. (XLSX) [file pbio.3002042.s011.xlsx]

## Sheet: S2 B
Systematic Name	mean Pindex	max ∆Pindex	mean Abundance	max ∆Abundance	GO slim function terms
CON__P00761	0.439861	0.244697	15081861	8540810	other
CON__P08779	0.534103	0.43725	110272	257653	other
CON__P35527	0.440662	0.321235	2.66809e+06	3393996	other
CON__P35908v2	0.41279	0.159697	851665	520370	other
CON__Q04695	0.492563	0.589847	33965.2	53744	other
YAL003W	0.337164	0.205161	1.57117e+06	1.37158e+06	cytoskeleton organization
YAL005C	0.28766	0.459254	303314	387235	cytoplasmic translation
YAL012W	0.0590799	0.0409126	945966	1.38369e+06	cellular amino acid metabolic process
YAL016W	0.427831	0.408798	101202	147942	mitotic cell cycle
YAL025C	0.869515	0.475456	17102	34758.1	rRNA processing
YAL035W	0.868228	0.087632	89897.3	103159	rRNA processing
YAL038W	0.559322	0.146112	9.98395e+06	8089710	carbohydrate metabolic process
YAL043C	0.959267	0.110754	2794.88	1344.05	mRNA processing
YAL049C	0.0327602	0.0637725	308329	542843	other
YAL054C	0.499997	0.393849	1.65354e+06	3.54318e+06	other
YAL060W	0.0851901	0.108721	125508	111966	other
YAR002C-A	0.936912	0.1974	38356.3	46068.5	other
YAR007C	0.0732449	0.113771	43700.6	25320.5	DNA repair
YAR015W	0.0661117	0.0656489	582955	731033	other
YBL004W	0.973722	0.080428	2647.53	4018.06	rRNA processing
YBL015W	0.533351	0.317367	560432	1.04269e+06	other
YBL017C	0.963927	0.115593	5110.05	4698.74	other
YBL024W	0.0781759	0.144036	70095.7	95876.7	RNA modification
YBL026W	0.57928	0.3915	186991	76493.9	mRNA processing
YBL036C	0.0369959	0.108612	70356	37291.2	other
YBL039C	0.620747	0.662825	56906.4	91558.9	lipid metabolic process
YBL041W	0.125618	0.18347	262275	282066	other
YBL045C	0.800962	0.0591406	139714	278292	other
YBL050W	0.840443	0.320598	40315.2	48534.2	other
YBL056W	0.279017	0.655708	23824.6	10385.2	regulation of cell cycle
YBL058W	0.0536128	0.113109	79460.5	74277	carbohydrate metabolic process
YBL064C	0.271601	0.192038	1.01704e+06	1.48379e+06	other
YBL075C	0.426954	0.704626	1.40576e+06	2.50212e+06	protein folding
YBL076C	0.216603	0.278546	279519	382154	other
YBL092W	0.79962	0.31681	2.36937e+06	2.3193e+06	cytoplasmic translation
YBL099W	0.693679	0.163076	691474	501560	other
YBR011C	0.0727654	0.0808787	2.4657e+06	1.09891e+06	other
YBR015C	0.879391	0.180818	8760.2	15664.3	other
YBR025C	0.265309	0.174459	1.01236e+06	345014	other
YBR039W	0.951819	0.0787789	39835.8	14271.2	other
YBR078W	0.564853	0.636729	797280	1.40211e+06	other
YBR079C	0.856931	0.15084	166085	168572	cytoplasmic translation
YBR080C	0.772031	0.329154	24476.5	17152	other
YBR084W	0.896422	0.135493	37327.6	55580.7	other
YBR087W	0.969519	0.102416	6113.93	6289.27	other
YBR088C	0.0261777	0.0497028	322996	233092	mitotic cell cycle
YBR089C-A	0.536307	0.253758	342262	357814	other
YBR094W	0.200707	0.333695	19167.3	22301.4	other
YBR101C	0.391019	0.412191	27366.8	31462	other
YBR106W	0.966271	0.0886335	15114.1	24884.5	protein maturation
YBR109C	0.480062	0.317153	317172	448152	cytoskeleton organization
YBR111C	0.160456	0.246859	125067	135403	other
YBR112C	0.344236	0.756782	24379.3	19660.6	other
YBR115C	0.0232307	0.0404644	23376.2	20270	cellular amino acid metabolic process
YBR121C	0.168995	0.220034	644508	748106	other
YBR126C	0.160675	0.164624	551170	609964	carbohydrate metabolic process
YBR127C	0.801271	0.102295	704641	348990	other
YBR143C	0.618844	0.173358	252698	246717	other
YBR146W	0.90078	0.333374	12759.5	21993.8	other
YBR149W	0.0386194	0.0321291	950177	888359	carbohydrate metabolic process
YBR154C	0.673398	0.14753	127022	115036	other
YBR164C	0.572398	0.943328	38002.7	47937.6	other
YBR166C	0.927178	0.20817	5813.98	11818.1	cellular amino acid metabolic process
YBR191W	0.849869	0.183518	4.90773e+06	4.82038e+06	cytoplasmic translation
YBR196C	0.0650413	0.0870194	2.25859e+06	451256	carbohydrate metabolic process
YBR198C	0.895853	0.211724	8035.38	8296.25	other
YBR218C	0.438497	0.221644	173506	56832.5	carbohydrate metabolic process
YBR221C	0.847512	0.203378	343486	331012	other
YBR222C	0.164499	0.463406	23423	29854	other
YBR245C	0.849175	0.284921	4590.28	3368.72	other
YBR247C	0.75337	0.363034	18181.9	32141.1	rRNA processing
YBR248C	0.0316203	0.0816911	84761.6	99982.4	cellular amino acid metabolic process
YBR249C	0.358564	0.358879	781293	659673	other
YBR256C	0	0	41064.5	43329.5	other
YBR263W	0.777902	0.152883	202078	85776	other
YBR286W	0.0717737	0.142766	737987	1.1045e+06	other
YCL011C	0.32116	0.180834	35364.9	13039.5	other
YCL017C	0.746544	0.356407	51252.2	75704	RNA modification
YCL030C	0.258201	0.391741	80547.7	129557	cellular amino acid metabolic process
YCL035C	0.0353824	0.0933774	288889	324315	other
YCL040W	0.090705	0.133429	1.43583e+06	2.125e+06	carbohydrate metabolic process
YCL043C	0.149288	0.134388	644025	288484	protein folding
YCL050C	0.13752	0.293398	138146	232742	other
YCL054W	0.915561	0.166793	5287.7	8449.94	rRNA processing
YCL057W	0.109386	0.314706	93202.1	87547.8	other
YCR002C	0.757408	0.185255	96580.5	31450.7	cytoskeleton organization
YCR004C	0.897396	0.261688	27192.4	64731	other
YCR009C	0.932286	0.0882385	37148.2	45425.2	cytoskeleton organization
YCR012W	0.135621	0.0785054	1.65925e+07	1.00945e+07	carbohydrate metabolic process
YCR030C	0.880496	0.0641226	24348.2	34096.6	cytoskeleton organization
YCR046C	0.944462	0.185985	14678.9	16209.2	other
YCR052W	0.806458	0.5	6855.8	8301.63	other
YCR053W	0.0511843	0.0988607	495254	566053	cellular amino acid metabolic process
YCR057C	0.929465	0.130918	4995.93	9446.58	rRNA processing
YCR077C	0.749147	0.467434	9183.1	4652.15	cytoplasmic translation
YCR083W	0.0408405	0.18192	104645	149769	other
YCR084C	0.0849661	0.223956	104716	50407.6	other
YCR088W	0.0292263	0.0826269	81871.5	79876.6	cytoskeleton organization
YCR093W	0.876262	0.243674	5608.97	3742.3	regulation of cell cycle
YDL007W	0.896631	0.129969	67797	34931	other
YDL014W	0.905537	0.19147	529498	789759	rRNA processing
YDL022W	0.152667	0.110462	1.76282e+06	1.86454e+06	other
YDL029W	0.66577	0.216701	146875	39058.3	cytoskeleton organization
YDL040C	0.869845	0.250964	38007.9	27975.2	protein maturation
YDL051W	0.157459	0.168804	101697	162533	other
YDL055C	0.55872	0.291217	1.48361e+06	1876403	other
YDL060W	0.907351	0.227612	6174.19	10210	rRNA processing
YDL061C	0.807192	0.446069	532898	1.00357e+06	cytoplasmic translation
YDL066W	0.317916	0.515396	211660	127249	cellular amino acid metabolic process
YDL075W	0.695005	0.295758	3.92533e+06	6.59044e+06	cytoplasmic translation
YDL078C	0.732596	0.184195	412910	669249	lipid metabolic process
YDL084W	0.146334	0.0980459	565156	134359	DNA repair
YDL124W	0.0356742	0.0546973	665409	1.03913e+06	other
YDL125C	0.0413734	0.0528397	630119	568001	other
YDL126C	0.24321	0.0812748	535055	396771	cytoskeleton organization
YDL130W	0.73896	0.152091	1.02686e+06	1411442	cytoplasmic translation
YDL131W	0.3657	0.197292	71799.8	28081.3	cellular amino acid metabolic process
YDL137W	0.814282	0.274214	34928.4	17213.7	other
YDL140C	0.3299	0.296803	25003.2	11447.5	DNA repair
YDL143W	0.886616	0.165809	125853	156966	protein folding
YDL145C	0.752838	0.217045	63614.5	72084.5	other
YDL147W	0.651249	0.381791	77739.1	41590.1	other
YDL148C	0.974948	0.0960521	4687.41	6267.57	rRNA processing
YDL160C	0.834346	0.183275	94955	23645.5	translational elongation
YDL168W	0.0683903	0.104875	157096	198616	cellular amino acid metabolic process
YDL171C	0.522713	0.291193	27820	47441.6	cellular amino acid metabolic process
YDL178W	0.148451	0.398488	31380.9	32692.2	other
YDL182W	0.523983	0.367358	562056	787168	other
YDL185W	0.340631	0.271341	371049	133896	other
YDL192W	0.663384	0.394982	1.00671e+06	1.42054e+06	other
YDL195W	0.399853	0.478898	56154.9	38217.5	other
YDL201W	0.104274	0.27954	71338.5	82975.6	RNA modification
YDL202W	0.953395	0.0905899	4350.05	4820.17	other
YDL213C	0.302052	0.613539	44426.8	54187.8	other
YDL215C	0.749252	0.317522	99080.6	183697	other
YDL225W	0.689685	0.819687	6876.77	9256.68	cytoskeleton organization
YDL229W	0.400002	0.12739	6.41242e+06	5.167e+06	rRNA processing
YDR001C	0.49656	0.124221	75841.4	120084	other
YDR002W	0.0517966	0.102087	689884	702365	mitotic cell cycle
YDR019C	0.156198	0.369331	191627	75741.3	cellular amino acid metabolic process
YDR021W	0.961616	0.165965	2070.08	3693.47	rRNA processing
YDR023W	0.12717	0.158631	513122	388376	other
YDR032C	0.375102	0.384658	534918	651680	other
YDR035W	0.17233	0.161263	122386	108560	other
YDR037W	0.216632	0.21904	608852	910078	other
YDR050C	0.105092	0.10777	1.45313e+07	1.50413e+07	carbohydrate metabolic process
YDR060W	0.941689	0.175501	5772.78	10340.9	ribosome assembly
YDR064W	0.818873	0.225958	4.63066e+06	5.22242e+06	rRNA processing
YDR071C	0.151827	0.14445	380472	170612	other
YDR074W	0.263022	0.448873	45209.1	48591.4	other
YDR087C	0.905824	0.147628	29129.5	25692.4	rRNA processing
YDR091C	0.805338	0.216699	156534	131664	translational initiation
YDR098C	0.0793678	0.105176	161828	183680	cytoskeleton organization
YDR099W	0.125015	0.101952	3.43259e+06	2.0336e+06	carbohydrate metabolic process
YDR101C	0.810074	0.269104	57401.5	100519	other
YDR117C	0.97594	0.0807682	4659.01	7826.67	rRNA processing
YDR120C	0.789456	0.775365	7280.2	22010.6	RNA modification
YDR127W	0.351304	0.451989	72535.8	79101.9	other
YDR129C	0.237426	0.381322	259858	188475	cytoskeleton organization
YDR141C	0.927236	0.190423	1480.35	2194.75	cell morphogenesis
YDR148C	0.834725	0.147162	206018	284064	other
YDR150W	0.853539	0.363436	567.874	1397.89	cytoskeleton organization
YDR155C	0.0772112	0.0947567	6.08932e+06	3.23296e+06	regulation of cell cycle
YDR158W	0.146456	0.226582	537981	327338	cellular amino acid metabolic process
YDR164C	0.951446	0.138141	5146.27	5685.02	other
YDR165W	0.0916338	0.23561	42678.3	42700.4	RNA modification
YDR166C	0.912315	0.142648	1189.14	573.165	other
YDR168W	0.057088	0.172174	63051	40936.2	cytoskeleton organization
YDR170C	0.762322	0.37886	4809.26	4587.31	other
YDR172W	0.784251	0.292573	73888.4	124141	other
YDR174W	0.828296	0.147717	93625.6	27395	other
YDR175C	0.870914	0.313876	11340.9	19861.7	other
YDR176W	0.922425	0.16209	1513.01	1274.48	other
YDR188W	0.869126	0.205942	77417.7	88035	protein folding
YDR190C	0.759576	0.254746	91078.2	80209.8	other
YDR194C	0.943592	0.18686	10844.1	17823.2	RNA splicing
YDR211W	0.867482	0.271034	6116.07	13058.9	translational initiation
YDR212W	0.813199	0.126374	128328	136465	protein folding
YDR214W	0.106261	0.188727	88863.2	52058.6	protein folding
YDR226W	0.0448668	0.0525802	836642	695037	other
YDR233C	0.955669	0.0734844	40317.3	47926.2	other
YDR234W	0.403915	0.705399	39378	70658.6	cellular amino acid metabolic process
YDR238C	0.838779	0.232932	57229.3	33364.6	other
YDR258C	0.0951403	0.262103	22504	35394.2	protein folding
YDR289C	0.868321	0.207246	4188.59	4398.43	mRNA processing
YDR293C	0.737505	0.240179	47290.6	16202.1	regulation of cell cycle
YDR296W	0.945725	0.147581	5047.54	7653.25	other
YDR298C	0.530248	0.178453	231313	124341	other
YDR303C	0.845257	0.522432	6870.44	11083.3	regulation of cell cycle
YDR304C	0	0	40195.3	42240	other
YDR322W	0.849767	0.50835	9227.34	7388.06	other
YDR324C	0.875592	0.414565	12594.2	28766.5	rRNA processing
YDR341C	0.193628	0.229581	393503	389030	other
YDR353W	0.0631177	0.0820494	989132	1.23822e+06	other
YDR368W	0.0492727	0.170762	320648	304566	carbohydrate metabolic process
YDR381W	0.791338	0.269794	680222	161425	DNA repair
YDR382W	0.799654	0.18166	2.3217e+06	3370065	cytoplasmic translation
YDR388W	0.938237	0.127464	14945.2	14023.4	cytoskeleton organization
YDR394W	0.874294	0.145294	89394.9	54902.5	other
YDR395W	0.921993	0.0953624	22932.7	13859.6	other
YDR399W	0.030653	0.0787967	464893	599876	other
YDR408C	0.0323969	0.116414	71849.5	108187	other
YDR427W	0.648069	0.30863	213810	244510	other
YDR429C	0.746959	0.396327	264813	293614	cytoplasmic translation
YDR430C	0.146832	0.216446	9184.29	5530.83	protein maturation
YDR432W	0.355061	0.147216	333168	157300	mRNA processing
YDR449C	0.977557	0.0634431	5434.58	11221.5	rRNA processing
YDR454C	0.0197445	0.0283444	440272	469014	other
YDR457W	0.749373	0.420906	2281.73	2031.72	rRNA processing
YDR472W	0.898481	0.252102	6957.16	10067.9	other
YDR483W	0.955386	0.169563	8030.06	11636.2	other
YDR496C	0.878878	0.227643	72586.8	99480.9	other
YDR502C	0.41261	0.627664	115046	107272	cellular amino acid metabolic process
YDR513W	0.0887463	0.130486	340522	207054	other
YDR516C	0.127273	0.12738	519704	983833	carbohydrate metabolic process
YDR533C	0.0600033	0.0805942	924766	1.40905e+06	protein folding
YEL002C	0.95669	0.0494315	12401.4	5146.6	other
YEL011W	0.228543	0.995961	113777	198026	carbohydrate metabolic process
YEL013W	0.942601	0.161226	5520.24	7200.78	other
YEL021W	0.0752343	0.18769	168698	116617	other
YEL024W	0.888116	0.278327	41848.2	73560.9	other
YEL037C	0.0846089	0.13841	108518	48673.6	other
YEL038W	0.018853	0.0503317	87689.7	156972	cellular amino acid metabolic process
YEL047C	0.0238338	0.0564618	159627	225263	other
YEL051W	0.750272	0.512935	32516.8	52130.5	other
YEL055C	0.941249	0.0712249	5807.54	9345.47	rRNA processing
YEL060C	0.334725	0.607091	606476	1.01119e+06	other
YER003C	0.0494596	0.10193	359071	248640	other
YER009W	0.108898	0.188735	999387	857199	other
YER012W	0.159499	0.119818	265474	313218	other
YER021W	0.713445	0.314215	100816	72907.5	other
YER023W	0.365701	0.658885	69093.8	61674.5	cellular amino acid metabolic process
YER024W	0.468105	0.477629	92042	160669	other
YER025W	0.657119	0.185476	479112	546682	cytoplasmic translation
YER036C	0.754349	0.122653	254217	443505	other
YER042W	0.0576515	0.0930361	249561	277779	other
YER043C	0.364761	0.243292	1.99978e+06	1.57471e+06	cellular amino acid metabolic process
YER048W-A	0.799332	0.124281	34161.6	46418.2	other
YER052C	0.322733	0.67321	61086.3	54122.3	cellular amino acid metabolic process
YER055C	0.211931	0.439402	318405	606476	cellular amino acid metabolic process
YER057C	0.150797	0.222675	267652	210106	other
YER069W	0.360544	0.752594	7551.81	9472.17	cellular amino acid metabolic process
YER080W	0.698687	0.366042	36967.4	33022.3	other
YER081W	0.125978	0.188032	268480	214915	cellular amino acid metabolic process
YER086W	0.831121	0.143169	42902.6	58750.7	cellular amino acid metabolic process
YER090W	0.168101	0.251261	58427.8	94158.6	cellular amino acid metabolic process
YER091C	0.0758681	0.0945093	1.27695e+06	1.67964e+06	cellular amino acid metabolic process
YER094C	0.103148	0.236881	299217	179236	other
YER110C	0.537088	0.473154	263523	264683	other
YER112W	0.770906	0.492519	61844	69029	mRNA processing
YER114C	0.911503	0.270405	2557.97	7142.6	cytoskeleton organization
YER126C	0.973064	0.0964412	22674.7	40397	rRNA processing
YER133W	0.535995	0.353465	290735	376312	cytoskeleton organization
YER136W	0.0878305	0.122842	108877	92843.6	other
YER143W	0.155923	0.233278	16779.1	20767.9	other
YER151C	0.900644	0.121015	8990.3	11362.3	other
YER155C	0.839639	0.386638	4254.41	8822.93	cytoskeleton organization
YER165W	0.294385	0.405957	1.12656e+06	604816	translational initiation
YER166W	0.984246	0.0787689	891.418	1100.25	other
YER178W	0.85719	0.155539	182585	116720	other
YFL002C	0.979501	0.0650822	2059.08	2952.03	rRNA processing
YFL005W	0.82456	0.141129	74504.9	27761	other
YFL014W	0.192121	0.571813	149030	327532	other
YFL018C	0.452892	0.393374	1.36716e+06	2.69994e+06	cellular amino acid metabolic process
YFL022C	0.219806	0.19924	186465	250062	other
YFL037W	0.876924	0.0956199	250082	310742	cytoskeleton organization
YFL038C	0.834442	0.278241	67373.6	38228.8	other
YFL039C	0.383734	0.235402	3.5314e+06	785522	cytoskeleton organization
YFL041W	0.945852	0.104613	2387.75	2243.57	other
YFL045C	0.134026	0.088519	1.72638e+06	1.70153e+06	other
YFL048C	0.982944	0.0852819	7549.26	9647.65	other
YFR001W	0.761645	0.433072	93370.2	89607.2	rRNA processing
YFR004W	0.588621	0.327986	131098	113070	other
YFR006W	0.0524047	0.143555	57994.8	23028.3	other
YFR009W	0.74509	0.315154	19735.2	26619	translational elongation
YFR010W	0.25164	0.252118	59082.7	43157.7	other
YFR015C	0.638051	0.731515	25128.9	56563	carbohydrate metabolic process
YFR024C-A	0.826604	0.415156	12004.6	24810.7	other
YFR037C	0.91869	0.144247	16599.9	21191.7	DNA repair
YFR044C	0.121204	0.180124	775887	999021	other
YFR052W	0.61751	0.190206	135479	59267.5	other
YFR053C	0.0593637	0.11029	794952	1.24968e+06	carbohydrate metabolic process
YGL008C	0.953864	0.139457	111506	246623	other
YGL009C	0.119508	0.424138	52364.4	75909.9	cellular amino acid metabolic process
YGL011C	0.111016	0.122425	290251	211316	other
YGL014W	0.889479	0.24659	3630.57	5024.26	other
YGL019W	0.817563	0.285936	17421.9	19761.7	protein phosphorylation
YGL026C	0.152629	0.111252	172538	56617.4	cellular amino acid metabolic process
YGL030W	0.697292	0.165697	5.80958e+06	4653350	rRNA processing
YGL031C	0.852426	0.195465	2.35432e+06	2.42239e+06	cytoplasmic translation
YGL037C	0.225936	0.342704	1.22643e+06	2102615	other
YGL040C	0.057565	0.0947571	267380	93775	other
YGL048C	0.827205	0.0916471	123700	54391.8	DNA repair
YGL054C	0.974647	0.0662247	59633.1	94024.5	mitotic cell cycle
YGL056C	0.130567	0.217276	97811.1	118492	other
YGL064C	0.974282	0.0541627	915.947	1158.32	ribosome assembly
YGL068W	0.830233	0.178452	66401.6	53174.3	other
YGL076C	0.800826	0.273604	3.8667e+06	4450770	rRNA processing
YGL097W	0.592227	0.505106	45289.2	32785.9	other
YGL099W	0.916504	0.159969	7575.3	7190.02	ribosome assembly
YGL103W	0.762338	0.281346	3.91126e+06	4032595	cytoplasmic translation
YGL105W	0.145826	0.0561165	357693	242548	other
YGL111W	0.947211	0.169241	13809.4	22798.7	other
YGL112C	0.966498	0.0688523	8397.26	9799.3	other
YGL120C	0.879999	0.194153	29052.3	59906.8	rRNA processing
YGL123W	0.840518	0.219648	3.36585e+06	3608343	other
YGL129C	0.903771	0.245232	6458.57	10062.3	other
YGL137W	0.676439	0.284688	68655.4	54508.5	other
YGL147C	0.803414	0.250678	3.85684e+06	3951275	cytoplasmic translation
YGL148W	0.0884702	0.129637	203008	222156	cellular amino acid metabolic process
YGL150C	0.925197	0.152432	1747.57	2597.06	DNA repair
YGL151W	0.980467	0.0337612	1494.18	783.958	other
YGL156W	0.425482	0.233995	910935	2.20732e+06	carbohydrate metabolic process
YGL167C	0.984283	0.0422738	4050.77	3937.4	other
YGL173C	0.717425	0.285361	33909.1	28072.3	rRNA processing
YGL195W	0.887483	0.146808	17454.1	35519.6	translational elongation
YGL200C	0.964713	0.0844037	20617	21768.1	other
YGL202W	0.0827858	0.0986549	235634	210525	cellular amino acid metabolic process
YGL207W	0.169426	0.100317	85959	49406.1	regulation of cell cycle
YGL210W	0.894738	0.0690434	15428.8	13132.2	other
YGL221C	0.0759928	0.182344	71768.6	47878.9	other
YGL234W	0.295511	0.29	469822	718624	other
YGL245W	0.165672	0.108535	598871	413794	other
YGL246C	0.809811	0.4581	6472.18	5458.07	rRNA processing
YGL252C	0.775859	0.301282	11222	14201.3	other
YGL253W	0.0942817	0.0727116	1.14972e+06	1.25336e+06	carbohydrate metabolic process
YGR020C	0.170784	0.264761	107972	74485.5	other
YGR043C	0.290646	0.305616	1.59102e+06	2.60749e+06	other
YGR054W	0.665931	0.266817	39602.9	48649.8	translational initiation
YGR061C	0.100785	0.060205	199060	242040	other
YGR086C	0.4994	0.516057	1.59571e+06	1.28026e+06	protein phosphorylation
YGR087C	0.167809	0.193344	914966	1.43644e+06	cellular amino acid metabolic process
YGR090W	0.921249	0.153701	15761.6	18022.7	rRNA processing
YGR094W	0.072089	0.0892164	317261	306483	other
YGR103W	0.848351	0.182889	54130.2	96124.4	rRNA processing
YGR124W	0.0469433	0.0911183	149350	245554	cellular amino acid metabolic process
YGR128C	0.946554	0.119023	5243.31	8402.48	rRNA processing
YGR130C	0.624396	0.676075	75275.3	136357	other
YGR132C	0.992039	0.0398062	3286.27	6464.99	protein folding
YGR135W	0.151247	0.380643	191579	115626	other
YGR148C	0.901026	0.184486	158385	312877	cytoplasmic translation
YGR155W	0.181752	0.118716	978615	1.38686e+06	cellular amino acid metabolic process
YGR162W	0.737455	0.172668	55319.4	82594.9	cytoplasmic translation
YGR180C	0.195282	0.3618	1.53661e+06	1.56744e+06	other
YGR185C	0.634732	0.179776	305259	283484	other
YGR192C	0.374267	0.123236	25236741	9151415	carbohydrate metabolic process
YGR193C	0.95403	0.207576	7279.89	3510.05	other
YGR198W	0.891535	0.5	1468.46	3304.09	other
YGR200C	0.336503	0.554003	15301.9	9803.07	RNA modification
YGR204W	0.739062	0.225769	228104	295881	other
YGR205W	0.174584	0.432203	205451	189323	other
YGR209C	0.130988	0.147031	3.29532e+06	1.13501e+06	other
YGR210C	0.822408	0.367135	24600.2	32036	other
YGR211W	0.131142	0.0911517	91228.5	111174	mitotic cell cycle
YGR218W	0.805551	0.345441	49267.2	33077.4	other
YGR240C	0.428281	0.122802	502116	476112	carbohydrate metabolic process
YGR244C	0.349745	0.513087	289181	369095	other
YGR253C	0.15107	0.203628	237835	137196	other
YGR254W	0.110167	0.0570967	6.14558e+06	9.59015e+06	carbohydrate metabolic process
YGR256W	0.314895	0.337501	612588	1.00605e+06	other
YGR264C	0.232782	0.24296	116411	175842	other
YGR267C	0.727002	0.23946	28579.1	34748.9	other
YGR282C	0.38295	0.308381	713748	1.26213e+06	other
YGR285C	0.681246	0.206008	325997	400137	rRNA processing
YHL011C	0.744032	0.116872	102802	143230	other
YHL015W	0.761058	0.159275	2460811	3264875	rRNA processing
YHL021C	0.0393505	0.0904861	68908.4	123193	other
YHL033C	0.815564	0.235587	4436086	4015660	rRNA processing
YHL034C	0.241146	0.279951	587684	455428	other
YHR007C	0.964898	0.17309	5973.12	13394.5	lipid metabolic process
YHR008C	0.2275	0.107226	3.81846e+06	8.1931e+06	other
YHR012W	0.755478	0.470449	10776.9	18475.7	other
YHR013C	0.825412	0.364667	46270.8	60912.9	protein maturation
YHR018C	0.04203	0.090029	43569.5	49610.1	cellular amino acid metabolic process
YHR019C	0.249228	0.0947602	355734	315337	other
YHR020W	0.310438	0.180327	256484	247398	other
YHR025W	0.479027	0.709366	174191	301930	cellular amino acid metabolic process
YHR027C	0.801656	0.213375	71081.7	36835.5	other
YHR037W	0.109138	0.161412	154850	227500	cellular amino acid metabolic process
YHR051W	0.736556	0.488921	37135.8	64529.9	other
YHR052W	0.856983	0.177721	71572.6	93554.4	rRNA processing
YHR062C	0.887187	0.358827	7662.88	14275	rRNA processing
YHR064C	0.64607	0.120711	745443	807555	rRNA processing
YHR068W	0.0267879	0.0199978	111799	188091	protein maturation
YHR087W	0.0363546	0.120319	385152	567860	other
YHR088W	0.982187	0.0552276	16853	26340.9	rRNA processing
YHR089C	0.806959	0.263857	234126	287644	RNA modification
YHR097C	0.80649	0.232123	14849	19659	other
YHR099W	0.935742	0.12087	1245.42	982.655	DNA repair
YHR104W	0.0289343	0.0546423	259496	309398	carbohydrate metabolic process
YHR107C	0.706148	0.229435	59486.2	35078.2	cytoskeleton organization
YHR113W	0.182375	0.222862	761706	1.77082e+06	other
YHR121W	0.622036	0.528817	63882.4	37250.9	other
YHR127W	0.943846	0.0999042	26475.2	18976.2	cytoskeleton organization
YHR128W	0.0524394	0.142911	457614	487971	other
YHR139C	0.0668547	0.119924	3.65874e+06	6.84263e+06	other
YHR163W	0.0478344	0.107581	70626.7	122530	other
YHR169W	0.97682	0.0728954	7616.3	14502.3	rRNA processing
YHR170W	0.724883	0.12392	63642.9	68363.2	other
YHR174W	0.127227	0.0714174	2.33135e+07	13655900	carbohydrate metabolic process
YHR183W	0.241892	0.0751282	1.27157e+06	812098	other
YHR193C	0.471278	0.284676	1.31653e+06	304004	other
YHR197W	0.890765	0.234688	4503.45	3667.33	rRNA processing
YHR200W	0.400541	0.16521	214030	90931.5	other
YHR208W	0.0908137	0.254975	321109	698620	cellular amino acid metabolic process
YIL005W	0.984433	0.0660094	1849.77	2127.27	other
YIL010W	0.683476	0.272762	75813.1	34837.7	other
YIL022W	0.888983	0.201824	7629.9	18967.2	other
YIL033C	0.144266	0.109384	358489	466502	other
YIL035C	0.927973	0.127067	13339.1	10262.4	protein phosphorylation
YIL041W	0.630433	0.271498	275465	153006	cytoskeleton organization
YIL051C	0.0668847	0.0878126	997936	340507	cellular amino acid metabolic process
YIL053W	0.312882	0.568482	1.72942e+06	2.04434e+06	carbohydrate metabolic process
YIL055C	0.592051	0.345239	33105.5	57361	other
YIL062C	0.332363	0.801735	45859.1	38250.3	other
YIL070C	0.158953	0.254546	164224	88758.6	ribosome assembly
YIL074C	0.243851	1	24776.7	37919.2	cellular amino acid metabolic process
YIL075C	0.846963	0.0629256	83713.2	27075.7	other
YIL076W	0.77127	0.449386	75404	92010	other
YIL078W	0.547382	0.356794	364115	393630	other
YIL083C	0.0539749	0.139787	122426	197714	other
YIL091C	0.728531	0.335867	7700.13	9189.31	rRNA processing
YIL094C	0.235616	0.300127	270180	101066	cellular amino acid metabolic process
YIL105C	0.949117	0.176616	5252.22	5983.8	cytoskeleton organization
YIL109C	0.342957	0.286726	115250	82441.6	other
YIL116W	0.105255	0.207192	57663.2	31956.7	cellular amino acid metabolic process
YIL124W	0.959412	0.0912633	8740.27	18355.8	lipid metabolic process
YIL125W	0.765507	0.135516	194545	251134	other
YIL126W	0.912627	0.164636	7741.79	11609.1	cytoskeleton organization
YIL128W	0.945538	0.0176549	5740.51	5060.57	protein maturation
YIL133C	0.825367	0.297478	2.52578e+06	2.5304e+06	rRNA processing
YIL137C	0.792282	0.347065	13406.6	12198.6	cytoplasmic translation
YIL142W	0.7585	0.262962	148755	203840	protein folding
YIL162W	0.120742	0.177138	1.9766e+06	4.78375e+06	carbohydrate metabolic process
YIR037W	0.0398861	0.0947502	1.22011e+06	2060040	other
YJL002C	1	0	4377.66	5213.3	lipid metabolic process
YJL005W	0.812906	0.430296	1540.75	1689.21	other
YJL008C	0.784283	0.243071	137002	161356	protein folding
YJL010C	0.817566	0.271629	9766.87	16806.9	rRNA processing
YJL014W	0.725894	0.208855	85668.9	111983	protein folding
YJL026W	0.33383	0.400277	1.21679e+06	1254303	other
YJL033W	0.887968	0.194137	13599.4	20104.8	rRNA processing
YJL034W	0.510931	0.346634	180229	65538	carbohydrate metabolic process
YJL050W	0.822193	0.337144	8838.43	15066.5	rRNA processing
YJL052W	0.250226	0.229772	166688	258363	carbohydrate metabolic process
YJL080C	0.463042	0.135591	175549	285099	other
YJL081C	0.655699	0.155715	14825.3	12162.9	DNA repair
YJL109C	0.972356	0.0588521	8761.33	11303.7	rRNA processing
YJL111W	0.735768	0.314698	77314.9	94589.2	protein folding
YJL115W	0.0190698	0.061842	16470.5	15187.8	protein phosphorylation
YJL123C	0.329375	0.461636	60178	16840.8	other
YJL124C	0.58147	0.75102	26294.6	49332.3	other
YJL130C	0.816572	0.287387	216630	564770	cellular amino acid metabolic process
YJL136C	0.408214	0.445659	2.90443e+06	4.01728e+06	rRNA processing
YJL153C	0.0845912	0.139239	374327	733316	carbohydrate metabolic process
YJL164C	0.103648	0.186097	34433.8	47016.2	DNA repair
YJL167W	0.125521	0.211416	542906	442145	lipid metabolic process
YJL172W	0.453097	0.60402	97927.6	97053.8	other
YJL177W	0.814264	0.175398	297040	274447	rRNA processing
YJL178C	0.880808	0.339359	14869.2	22429.5	other
YJL200C	0.0759929	0.166814	100411	106087	other
YJR007W	0.51015	0.09534	295435	231821	cytoplasmic translation
YJR009C	0.475013	0.372297	946553	617419	carbohydrate metabolic process
YJR016C	0.14605	0.165854	174630	128407	cellular amino acid metabolic process
YJR041C	0.989616	0.0447483	1841.79	2569.03	other
YJR045C	0.271496	0.24036	1.10978e+06	759365	protein folding
YJR048W	0.43451	0.219318	1.0273e+06	539924	other
YJR064W	0.583933	0.346484	60068	76756.8	protein folding
YJR065C	0.72469	0.315135	85210.4	57568.3	cytoskeleton organization
YJR068W	0.948898	0.13074	11422.6	8722.35	DNA repair
YJR070C	0.178539	0.363203	422104	523730	cytoskeleton organization
YJR076C	0.507354	0.524494	60327.8	46559.4	mitotic cell cycle
YJR077C	0.976222	0.0636671	33879.2	21083.1	other
YJR103W	0.249804	0.421734	10416.2	17016.1	other
YJR104C	0.0578142	0.0999084	2.23258e+06	1.80374e+06	other
YJR105W	0.0528785	0.152045	437038	758060	other
YJR109C	0.0814593	0.145246	29779.3	46032.1	cellular amino acid metabolic process
YJR121W	0.596851	0.240637	936427	847658	other
YJR123W	0.712383	0.264969	3.84689e+06	3.83589e+06	rRNA processing
YJR132W	0.906539	0.108914	7006.12	14497.7	other
YJR139C	0.148535	0.226804	931949	155704	cellular amino acid metabolic process
YJR148W	0.0618872	0.152047	309176	56106.1	cellular amino acid metabolic process
YKL007W	0.212983	0.470737	114677	69880.5	cytoskeleton organization
YKL009W	0.725263	0.180371	167833	179791	rRNA processing
YKL013C	0.373233	0.46666	185690	195039	other
YKL018W	0.904028	0.164592	7634.37	10438.5	mRNA processing
YKL019W	0.285906	1	10028.6	9770.38	protein maturation
YKL021C	0.764364	0.30093	9063.6	11997.9	rRNA processing
YKL035W	0.474738	0.302832	454152	339600	carbohydrate metabolic process
YKL039W	0.937608	0.248396	5652.24	9202.08	other
YKL050C	0.587329	0.917994	97309.7	187412	other
YKL056C	0.106707	0.106183	3.72872e+06	4.09826e+06	cytoplasmic translation
YKL060C	0.151098	0.207329	8.20764e+06	2.3171e+06	carbohydrate metabolic process
YKL067W	0.103997	0.0570002	1.07412e+06	1.35086e+06	other
YKL077W	0.932831	0.18745	2601.36	3274.7	protein maturation
YKL080W	0.254931	0.298648	225097	117621	other
YKL081W	0.350076	0.156739	1.22263e+06	1.55754e+06	translational elongation
YKL085W	0.0954328	0.0351197	2.28686e+06	2.68232e+06	other
YKL096W	0.293532	0.418142	650290	1.24016e+06	other
YKL103C	0.17337	0.240865	671750	1.55628e+06	other
YKL104C	0.796341	0.203917	130139	106292	other
YKL106W	0.908829	0.279195	2268.59	3789.04	cellular amino acid metabolic process
YKL117W	0.0243818	0.0606083	171046	152006	protein folding
YKL135C	0.852669	0.319285	8066.19	8880.65	other
YKL142W	0.0556315	0.100924	1.21808e+06	1.56073e+06	other
YKL145W	0.845943	0.160428	84578.8	40529	other
YKL148C	0.587885	0.387694	66721.9	118757	other
YKL150W	0.298632	0.302442	690313	674453	lipid metabolic process
YKL151C	0.288397	0.430957	149731	282827	other
YKL152C	0.258391	0.211497	7.17543e+06	5082225	carbohydrate metabolic process
YKL157W	0.199543	0.278925	334777	519593	other
YKL180W	0.782494	0.3135	4.84379e+06	5.11015e+06	rRNA processing
YKL182W	0.670072	0.2621	355576	553328	lipid metabolic process
YKL193C	0.0723236	0.162541	99497.7	137818	other
YKL196C	0.463543	0.388174	125278	59120.1	other
YKL210W	0.0403629	0.0440614	165978	110881	other
YKL212W	0.948736	0.137232	4057.48	7396.5	lipid metabolic process
YKL213C	0.164631	0.5	21578.4	36752.4	DNA repair
YKR001C	0.860339	0.214649	85835.2	71320.2	cytoskeleton organization
YKR008W	0.86751	0.209656	5919.06	4989.59	other
YKR014C	0.761126	0.336444	23949.8	18893.4	other
YKR026C	0.942453	0.231007	7994.37	13390.8	translational initiation
YKR043C	0.052081	0.112534	121293	99229.5	other
YKR046C	0.873508	0.209613	92040.1	207909	other
YKR048C	0.164576	0.430538	112352	123233	cytoskeleton organization
YKR066C	0.0344386	0.0883803	101212	187453	other
YKR074W	0.00563036	0.0281518	70191.8	36222.5	other
YKR080W	0.0466675	0.11652	183857	375344	other
YKR081C	0.730703	0.269324	57413.4	84461.1	rRNA processing
YLL001W	0.592396	0.566811	20769.4	7077.11	other
YLL018C	0.326874	0.102437	1.14124e+06	441993	other
YLL024C	0.303165	0.179036	3.52066e+06	2875491	protein folding
YLL026W	0.156767	0.128852	175956	173782	protein folding
YLL029W	0.844319	0.338515	11116.8	19030.3	other
YLL036C	0.940879	0.117809	7980.92	9700.15	mRNA processing
YLL045C	0.765858	0.295403	530108	499088	rRNA processing
YLL050C	0.0494615	0.0524372	2.82252e+06	1.08211e+06	cytoskeleton organization
YLR002C	0.968432	0.0768065	5383.07	8106.55	rRNA processing
YLR009W	0.88346	0.462764	69157.4	113499	other
YLR017W	0.537368	1	31609.8	51712.2	cellular amino acid metabolic process
YLR027C	0.0945764	0.186848	459003	255915	cellular amino acid metabolic process
YLR028C	0.0936462	0.236757	161744	195076	other
YLR029C	0.912204	0.222294	483365	628598	cytoplasmic translation
YLR033W	0.97702	0.114899	2746.06	4314.54	other
YLR043C	0.099524	0.150644	758257	339203	other
YLR044C	0.134749	0.0791318	14918204	2554025	cellular amino acid metabolic process
YLR048W	0.530079	0.322545	4.44701e+06	3542315	rRNA processing
YLR058C	0.376922	0.266524	1.79697e+06	2110444	other
YLR060W	0.139919	0.079884	299984	457402	other
YLR061W	0.622452	0.149928	2.83266e+06	3256825	cytoplasmic translation
YLR069C	0.102491	0.394105	20945	27770.8	translational elongation
YLR075W	0.832727	0.218524	2625096	2710655	cytoplasmic translation
YLR109W	0.0551445	0.0762003	4.50834e+06	1.86631e+06	other
YLR150W	0.676795	0.210558	1.30934e+06	1.26584e+06	translational initiation
YLR153C	0.386369	0.339052	198208	461937	other
YLR163C	0.333929	0.702285	18476.7	10760.6	protein maturation
YLR167W	0.512545	0.170516	5197435	4275505	rRNA processing
YLR172C	0.0329725	0.0921164	81407.8	55961.4	cytoplasmic translation
YLR174W	0.249085	0.225544	641191	1.06595e+06	other
YLR175W	0.811226	0.229598	117565	171331	rRNA processing
YLR178C	0.0377572	0.0770759	1.04574e+06	1.78893e+06	other
YLR180W	0.494686	0.338658	1.09293e+06	1486844	cellular amino acid metabolic process
YLR195C	0.0975189	0.153242	42744.2	51469.1	other
YLR196W	0.677127	0.441385	25657.2	31829.2	rRNA processing
YLR197W	0.892145	0.105139	165852	299001	rRNA processing
YLR208W	0.503366	0.389042	167813	124405	other
YLR209C	0.106829	0.326061	41698	53909.7	other
YLR216C	0.202992	0.381669	201653	69835.1	protein folding
YLR222C	0.922841	0.290058	4401.73	6285.64	rRNA processing
YLR231C	0.164854	0.63837	66142.2	97264.3	cellular amino acid metabolic process
YLR244C	0.867113	0.145107	43287.5	72274.3	protein maturation
YLR249W	0.517424	0.457538	1.634e+06	2638974	translational elongation
YLR250W	0.970658	0.0656802	13772.1	15200.4	other
YLR259C	0.320915	0.21456	965379	726294	protein folding
YLR262C	0.981188	0.0940625	2654.79	1777.4	other
YLR270W	0.0427489	0.0826857	307427	565712	other
YLR290C	0.984583	0.0770858	2754.83	4375.97	other
YLR291C	0.986785	0.0555886	10865.8	17146.2	translational initiation
YLR303W	0.102458	0.184586	299331	283003	cellular amino acid metabolic process
YLR304C	0.0795793	0.0805219	1.12564e+06	1.27877e+06	other
YLR312W-A	0.851208	0.197786	8100.33	9394.45	other
YLR321C	0.946882	0.184945	7030.48	9355.95	DNA repair
YLR325C	0.824077	0.300442	3.14151e+06	7.83825e+06	cytoplasmic translation
YLR330W	0.840814	0.087833	21679.6	24700.5	mitotic cell cycle
YLR340W	0.708404	0.0784491	5120529	5373230	cytoplasmic translation
YLR342W	0.943952	0.212254	12072	36163.9	carbohydrate metabolic process
YLR347C	0.776607	0.33141	22949.1	21926.5	lipid metabolic process
YLR354C	0.0572146	0.0660625	1.62849e+06	547010	other
YLR355C	0.410518	0.306408	2.02689e+06	836656	cellular amino acid metabolic process
YLR357W	0.899793	0.206307	2378.91	3125.51	DNA repair
YLR359W	0.0944732	0.112564	763396	1.06661e+06	other
YLR370C	0.570287	0.592601	127866	134955	other
YLR378C	0.970706	0.130078	6661.07	10624.7	other
YLR384C	0.851396	0.116794	18541.1	15648.9	RNA modification
YLR388W	0.811953	0.388039	1.06514e+06	2476973	cytoplasmic translation
YLR398C	0.924532	0.0783652	3203.48	1948.61	other
YLR411W	0.987335	0.0341734	26459.5	33089.7	other
YLR420W	0.0249382	0.0734672	249935	520122	other
YLR421C	0.715653	0.596275	84928.6	72465	other
YLR429W	0.0236584	0.0908387	35236.2	25357.1	cytoskeleton organization
YLR432W	0.708864	0.175477	783275	533906	other
YLR438W	0.0949722	0.104125	808073	537740	cellular amino acid metabolic process
YLR439W	0.916364	0.264063	8839.68	13929.4	other
YLR441C	0.875629	0.237546	397643	672867	rRNA processing
YLR447C	0.924994	0.121847	68228.8	93771.8	other
YLR448W	0.759195	0.272366	5.64671e+06	4857990	cytoplasmic translation
YLR449W	0.592445	0.50463	133113	198354	other
YML001W	0.834336	0.170808	21068.3	7849.18	other
YML004C	0.0376789	0.0909182	1.1243e+06	1.71463e+06	other
YML008C	0.934836	0.0952477	58879.2	137407	lipid metabolic process
YML010W	0.624302	0.446893	17719.7	13736.6	rRNA processing
YML017W	0.771857	0.542072	7276.05	7874.98	other
YML022W	0.0708003	0.0221592	597736	393998	other
YML025C	0.963081	0.100802	11292.5	9775.2	other
YML028W	0.108441	0.0408477	7.38492e+06	3.1389e+06	carbohydrate metabolic process
YML035C	0.656659	0.379892	29339.9	15399.4	other
YML056C	0.833214	0.239605	72835.9	118688	other
YML063W	0.842569	0.197475	3.59608e+06	5.93001e+06	rRNA processing
YML069W	0.0835469	0.222497	40101.5	44341.3	other
YML070W	0.207991	0.431648	316641	303047	carbohydrate metabolic process
YML072C	0.899092	0.199029	4307.77	3912.75	lipid metabolic process
YML073C	0.744165	0.252781	861938	717110	cytoplasmic translation
YML074C	0.475117	0.25794	776605	344038	regulation of cell cycle
YML078W	0.00671663	0.0186507	237826	264399	protein folding
YML085C	0.856219	0.171482	199086	184980	mitotic cell cycle
YML086C	0.943121	0.133914	7231.2	15513.6	other
YML092C	0.205093	0.0982079	293745	195643	other
YML100W	0.614312	0.456926	239999	324177	other
YML106W	0.0259075	0.0504165	374457	162808	other
YML115C	0.971695	0.0758986	1570.76	1673.82	other
YML126C	0.081551	0.0525707	1.14431e+06	770984	lipid metabolic process
YML127W	0.952078	0.102743	7313.64	10248.4	other
YMR004W	0.775112	0.358475	2799.27	3928.58	other
YMR012W	0.892319	0.134959	147122	75904.5	other
YMR024W	0.865944	0.165284	11469.6	10239.6	other
YMR027W	0.0792251	0.0969494	66912.1	25118.8	other
YMR033W	0.891655	0.102894	21147.7	18789	other
YMR038C	0.00753849	0.0251672	50427.7	77791.7	protein maturation
YMR039C	0.663249	0.340615	31152.3	19484.7	DNA repair
YMR049C	0.862962	0.0839727	32045.5	44768.1	rRNA processing
YMR072W	0.390709	0.805284	164821	297977	other
YMR079W	0.16234	0.143635	506894	229738	lipid metabolic process
YMR080C	0.804913	0.361878	6950.44	9209.5	other
YMR083W	0.348309	0.424735	850068	1.32647e+06	cellular amino acid metabolic process
YMR086W	0.904789	0.200714	5082	13562.1	other
YMR092C	0.027344	0.0816788	63584.4	83110.4	cytoskeleton organization
YMR093W	0.922422	0.0791689	12291.1	16247	rRNA processing
YMR099C	0.0542951	0.104282	332738	371343	carbohydrate metabolic process
YMR105C	0.180418	0.347346	381598	648050	carbohydrate metabolic process
YMR108W	0.801391	0.50198	45568	77888	cellular amino acid metabolic process
YMR116C	0.19181	0.170858	3.51165e+06	2.74566e+06	protein phosphorylation
YMR120C	0.104495	0.114568	914729	1.08102e+06	other
YMR121C	0.872994	0.214905	2.20848e+06	2.18239e+06	cytoplasmic translation
YMR125W	0.303535	0.255006	49347.7	22136.3	mRNA processing
YMR128W	0.850941	0.417374	2607.81	7337.29	rRNA processing
YMR131C	0.901532	0.209766	31266.8	71819.6	other
YMR142C	0.813906	0.252038	5.79334e+06	5781276	cytoplasmic translation
YMR146C	0.818033	0.0794752	227551	164708	cytoplasmic translation
YMR169C	0.519625	0.549389	2.85656e+06	4.67503e+06	cellular amino acid metabolic process
YMR170C	0.313458	0.548855	353745	635286	cellular amino acid metabolic process
YMR186W	0.279225	0.186191	3.33612e+06	2.30316e+06	protein folding
YMR188C	0.857119	0.331258	18445.5	21885.6	other
YMR189W	0.404956	0.670367	11053.1	12603.4	cellular amino acid metabolic process
YMR203W	0.972609	0.0638584	8255.88	9486.25	other
YMR205C	0.426603	0.116011	403433	385122	carbohydrate metabolic process
YMR212C	0.959213	0.164793	793.354	1449.18	other
YMR217W	0.0589106	0.127833	448281	630887	other
YMR226C	0.0686149	0.0762121	585450	345047	other
YMR229C	0.740663	0.360741	49765.9	68855.5	rRNA processing
YMR235C	0.234736	0.528991	125034	158790	other
YMR243C	0.99541	0.0229524	13165.8	19482	other
YMR247C	0.9379	0.158	4647.62	9220.77	translational elongation
YMR250W	0.115796	0.24776	368653	697904	cellular amino acid metabolic process
YMR251W	0.253337	0.772081	73725.3	126034	other
YMR260C	0.193495	0.358831	334797	427158	cytoplasmic translation
YMR290C	0.883283	0.130541	72997.2	115647	rRNA processing
YMR300C	0.225399	0.19179	230535	499454	other
YMR303C	0.263198	0.106455	4.78092e+06	8.15956e+06	cellular amino acid metabolic process
YMR307W	0.781314	0.316578	120928	161085	other
YMR308C	0.800652	0.378952	11388.4	12759	mitotic cell cycle
YMR309C	0.8373	0.155265	173544	173516	translational initiation
YMR314W	0.173273	0.191425	269857	180044	other
YMR315W	0.125984	0.29015	124578	112979	other
YMR318C	0.0546775	0.142826	629533	1.10701e+06	other
YNL002C	0.906556	0.154566	75511.3	130701	rRNA processing
YNL005C	0.898749	0.311566	8681.17	6843.4	other
YNL007C	0.701721	0.240128	196585	147206	protein folding
YNL010W	0.128225	0.326071	92513.7	141678	other
YNL014W	0.488941	0.55712	190132	362476	translational elongation
YNL016W	0.141733	0.403759	146927	145883	other
YNL037C	0.467702	0.343263	304517	121188	cellular amino acid metabolic process
YNL044W	0.830656	0.333524	70406.8	146025	other
YNL045W	0.209383	0.607367	92885.3	124764	lipid metabolic process
YNL049C	0.958142	0.0646394	4799.99	5670.37	other
YNL055C	0.959382	0.114389	141678	292571	protein phosphorylation
YNL064C	0.816804	0.247553	208052	364566	protein folding
YNL067W	0.837352	0.200928	143293	151552	cytoplasmic translation
YNL069C	0.815528	0.257809	1.2175e+06	1150368	rRNA processing
YNL071W	0.910294	0.132308	145900	92147.5	other
YNL085W	0.49307	0.657034	51850.1	34321.5	other
YNL088W	0.868754	0.160545	4816.39	3506.67	other
YNL096C	0.797539	0.156576	950226	1.41023e+06	cytoplasmic translation
YNL104C	0.18318	0.467004	119400	175839	cellular amino acid metabolic process
YNL110C	0.859791	0.237602	118059	197533	rRNA processing
YNL112W	0.743408	0.347141	129666	207608	rRNA processing
YNL113W	0.845498	0.249706	70104.2	93078.7	other
YNL117W	0.138855	0.147326	1.49729e+06	2.55798e+06	carbohydrate metabolic process
YNL118C	0.889794	0.252971	2262.72	4318.82	other
YNL121C	0.919523	0.138432	4973.74	5747.29	other
YNL132W	0.954653	0.102772	22153.2	31937.7	RNA modification
YNL134C	0.0281608	0.0737295	470192	719248	other
YNL135C	0.10966	0.0910494	2.33437e+06	845840	cellular amino acid metabolic process
YNL137C	0.800606	0.576128	32509.9	142835	other
YNL138W	0.418559	0.147578	111255	91952.2	cytoskeleton organization
YNL139C	0.864275	0.509834	2236.42	2302.18	DNA repair
YNL168C	0.200963	0.312612	58646.1	52628	other
YNL178W	0.82441	0.0873225	3.65684e+06	4857105	cytoplasmic translation
YNL182C	0.903891	0.238395	7092.1	10170.5	rRNA processing
YNL200C	0.739346	0.474636	148233	266822	other
YNL207W	0.897813	0.198015	15322.5	24073	rRNA processing
YNL209W	0.531521	0.381945	67903.3	68929	rRNA processing
YNL220W	0.066659	0.0664081	467028	680913	other
YNL232W	0.48346	0.155812	15603.5	15258.7	rRNA processing
YNL239W	0.337801	0.279448	549127	1.18115e+06	cellular amino acid metabolic process
YNL241C	0.149202	0.153681	431199	394649	other
YNL243W	0.677953	0.439905	25615.2	5680.94	cytoskeleton organization
YNL244C	0.300807	0.232665	679445	925465	cytoplasmic translation
YNL247W	0.0951855	0.175999	109285	128400	other
YNL248C	0.910706	0.18068	47215.1	73589.1	other
YNL251C	0.324539	0.845407	12250.8	14217.7	mRNA processing
YNL255C	0.533683	0.932069	17068.8	44685.7	cytoplasmic translation
YNL284C	0.890372	0.401178	4159.77	7827.94	other
YNL287W	0.823654	0.324675	79887.5	83046	other
YNL288W	0.956819	0.0944942	9881.47	7374.1	other
YNL290W	0.856682	0.5	8019.94	9918.98	DNA repair
YNL307C	0.400195	0.363014	57477.5	34463.9	mitotic cell cycle
YNL313C	0.255482	0.440824	10834.1	20166.8	other
YNL330C	0.831723	0.276087	9976.45	7000.9	mitotic cell cycle
YNL331C	0.356848	0.922989	528406	893566	other
YNR001C	0.257256	0.137863	1.36204e+06	1.7177e+06	other
YNR016C	0.505343	0.18516	175390	257647	lipid metabolic process
YNR021W	0.987893	0.0528365	4171.79	6905.57	other
YNR034W	0.0489834	0.142436	73093.8	101424	other
YNR035C	0.539151	0.32552	136136	83052.3	cytoskeleton organization
YNR043W	0.0536248	0.0811667	280362	327771	lipid metabolic process
YNR050C	0.0958682	0.141155	1.05149e+06	1.19022e+06	cellular amino acid metabolic process
YNR051C	0.843747	0.316223	15829.7	31184	other
YNR053C	0.934479	0.151121	18278.2	31646.2	other
YOL004W	0.800768	0.407574	4376.15	4217.4	mitotic cell cycle
YOL012C	0.724964	0.455645	98284.3	36021.9	other
YOL038W	0.312743	0.229343	152539	124828	other
YOL039W	0.788433	0.212425	1.49509e+06	2244450	cytoplasmic translation
YOL040C	0.779511	0.358957	2.07024e+06	3524365	cytoplasmic translation
YOL041C	0.911101	0.180765	24614.2	34888.8	rRNA processing
YOL049W	0.0575882	0.0739918	67576.5	74408.7	other
YOL057W	0.0484015	0.0965897	94322.7	128787	other
YOL058W	0.0729303	0.0826148	220628	283800	cellular amino acid metabolic process
YOL061W	0.684016	0.414226	38082.3	30484.6	other
YOL064C	0.0154392	0.0362669	82527.6	76210.4	cellular amino acid metabolic process
YOL076W	0.950131	0.0703993	3708.23	2876.89	cytoskeleton organization
YOL077C	0.903252	0.0840527	47454.5	73448.1	rRNA processing
YOL086C	0.386189	0.268056	16461268	8816755	cellular amino acid metabolic process
YOL097C	0.159194	0.14974	68464.4	102034	other
YOL111C	0.793443	0.312054	43092.5	38770.6	cell morphogenesis
YOL127W	0.834599	0.187626	6.65876e+06	5752430	cytoplasmic translation
YOL139C	0.47463	0.290309	516462	428997	cytoplasmic translation
YOL145C	0.699239	0.298434	7712.42	4500.78	mitotic cell cycle
YOL147C	0.966338	0.0683973	23288.9	26266.8	lipid metabolic process
YOL151W	0.0387553	0.0560815	460682	804500	lipid metabolic process
YOR007C	0.194881	0.274655	163042	154246	other
YOR014W	0.902014	0.311031	2910.16	3481.57	cytoskeleton organization
YOR020C	0.240483	0.316823	734900	754471	protein folding
YOR021C	0.063321	0.0775569	206821	72923.9	other
YOR027W	0.0598305	0.0529774	336044	125772	protein folding
YOR035C	0.665133	0.438346	31947.4	56437.5	cytoskeleton organization
YOR039W	0.726324	0.843712	18607.7	17225.2	protein phosphorylation
YOR046C	0.249268	0.139027	130348	50041.2	other
YOR048C	0.897748	0.188117	1800.81	2141.42	rRNA processing
YOR061W	0.821672	0.218837	27298.2	31571.8	protein phosphorylation
YOR063W	0.824071	0.257845	2.90936e+06	2931345	rRNA processing
YOR065W	0.976492	0.117542	9994.1	22083.3	other
YOR086C	0.976441	0.048809	1750.62	2714.4	lipid metabolic process
YOR089C	0.862458	0.193499	20115.4	20820.8	other
YOR091W	0.927027	0.215163	27002.8	59930.2	cytoplasmic translation
YOR095C	0.125418	0.243849	164664	178881	other
YOR096W	0.775204	0.183196	4535275	5804745	cytoplasmic translation
YOR099W	0.995027	0.0164077	12556.7	17641.5	other
YOR109W	0.250513	0.510185	5048.47	5401.31	lipid metabolic process
YOR116C	0.945375	0.0570096	4101.88	3999.95	other
YOR117W	0.809017	0.0974711	127070	44137.5	other
YOR120W	0.0126211	0.0463709	168957	225692	carbohydrate metabolic process
YOR122C	0.0295282	0.0732206	254639	341641	cytoskeleton organization
YOR128C	0.18591	0.224708	284933	245575	other
YOR136W	0.435432	0.441147	563701	324890	other
YOR142W	0.0734533	0.0818588	426275	452570	other
YOR151C	0.361582	0.231639	30340.7	19350	other
YOR158W	0.94773	0.140001	8981.13	13483.1	other
YOR164C	0.887887	0.206203	15018.7	14913.5	other
YOR168W	0.129632	0.0833467	169283	71091.2	other
YOR184W	0.208199	0.213531	659428	396730	cellular amino acid metabolic process
YOR187W	0.147603	0.254027	333338	88079.4	translational elongation
YOR198C	0.723121	0.188183	290202	359783	mitotic cell cycle
YOR204W	0.824194	0.22129	230233	425274	cytoplasmic translation
YOR206W	0.949401	0.145893	8483.9	10961.5	other
YOR207C	0.907453	0.237452	5379.1	6787.32	other
YOR209C	0.0238104	0.0381546	94432.1	59769.7	other
YOR217W	0.845781	0.409319	6564	5849.72	mitotic cell cycle
YOR230W	0.184273	0.446931	664509	991307	other
YOR234C	0.797095	0.25443	613876	582496	cytoplasmic translation
YOR259C	0.868911	0.0502214	100435	45164	DNA repair
YOR261C	0.625002	0.308191	130871	71000.2	other
YOR270C	0.938595	0.113368	13729.7	21227.2	other
YOR285W	0.27329	0.95083	687847	1.1603e+06	other
YOR298C-A	0.696914	0.536943	229272	314398	other
YOR310C	0.900856	0.0640619	145505	246790	rRNA processing
YOR317W	0.957375	0.0559757	9288.37	12690.4	other
YOR323C	0.0807154	0.194017	153191	101886	cellular amino acid metabolic process
YOR326W	0.881383	0.280689	5596.01	15099.9	cytoskeleton organization
YOR332W	0.379175	0.309536	549420	374697	other
YOR335C	0.269903	0.396659	284619	182216	other
YOR341W	0.841357	0.194364	33157.9	53756.9	other
YOR361C	0.854855	0.137138	207082	204340	cytoplasmic translation
YOR362C	0.326715	0.165687	202306	170847	other
YOR369C	0.373496	0.140642	3.93681e+06	2.93476e+06	cytoplasmic translation
YOR374W	0.229577	0.0761638	2.37941e+06	3.58885e+06	other
YOR375C	0.132434	0.19881	828411	1.39227e+06	cellular amino acid metabolic process
YPL004C	0.404694	0.511916	2.4396e+06	2949105	protein phosphorylation
YPL012W	0.9852	0.0519768	3688.27	7156.13	rRNA processing
YPL028W	0.101115	0.103645	1.40055e+06	412671	lipid metabolic process
YPL032C	0.905562	0.200784	5470.7	9419.42	other
YPL043W	0.775485	0.141209	24357.6	37842.5	rRNA processing
YPL048W	0.336075	0.100038	402188	273717	translational elongation
YPL050C	0.981542	0.0814166	7003.71	12346.2	other
YPL061W	0.130532	0.0970133	1.61642e+06	3.58906e+06	other
YPL078C	0.968068	0.0929062	9660.74	13133.5	other
YPL084W	0.717354	0.269667	7670.71	11390	other
YPL085W	0.967289	0.163556	703.991	932.765	other
YPL086C	0.911532	0.131591	19611.2	19240.2	RNA modification
YPL091W	0.148355	0.169543	171436	238798	other
YPL093W	0.933865	0.120133	73938.5	122676	rRNA processing
YPL106C	0.172189	0.218467	1.02352e+06	913955	protein folding
YPL111W	0.181001	0.221842	889636	519183	cellular amino acid metabolic process
YPL112C	0.129629	0.206662	128946	87277.5	other
YPL117C	0.0675048	0.133787	197358	112231	lipid metabolic process
YPL119C	0.905956	0.280952	27931.6	54939.7	cytoplasmic translation
YPL120W	0.810593	0.120798	230201	360770	lipid metabolic process
YPL125W	0.904561	0.184516	7054.68	10413.1	other
YPL127C	0.827053	0.211661	130746	137350	DNA repair
YPL128C	0.896879	0.178797	6299.02	11402.2	other
YPL129W	0.702852	0.493055	24783.5	51099.9	other
YPL131W	0.663502	0.332956	3257710	3567310	cytoplasmic translation
YPL143W	0.78095	0.271916	5247380	5713890	rRNA processing
YPL154C	0.41752	0.494486	1.46041e+06	2.38588e+06	protein maturation
YPL160W	0.145267	0.184677	227575	241267	other
YPL169C	0.83056	0.256636	15751.2	22523.2	other
YPL190C	0.314204	0.164961	44258.1	36134.5	mRNA processing
YPL195W	0.931249	0.139555	3557.35	3757.88	other
YPL198W	0.879875	0.389569	48310.8	71163.6	rRNA processing
YPL203W	0.145663	0.309975	119861	180414	cytoplasmic translation
YPL204W	0.982132	0.0893414	4791.7	7725.93	DNA repair
YPL210C	0.765576	0.519552	9888.28	8786.8	other
YPL211W	0.876326	0.392569	277169	442396	rRNA processing
YPL218W	0.808726	0.330007	127566	259036	other
YPL225W	0.295011	0.233272	432921	176156	other
YPL226W	0.816546	0.238578	40470.4	48781.5	other
YPL231W	0.691261	0.24	295729	479157	lipid metabolic process
YPL235W	0.738258	0.349284	71394.8	46192.4	rRNA processing
YPL237W	0.848793	0.334843	171625	190061	cytoplasmic translation
YPL240C	0.223392	0.315392	112766	111096	protein folding
YPL243W	0.744609	0.662316	26058.9	19872.4	other
YPL249C-A	0.777226	0.348834	4.94285e+06	4643725	cytoplasmic translation
YPL260W	0.0474677	0.0873996	48893.4	40653	other
YPL262W	0.0396631	0.0537428	262966	275292	other
YPR010C	0.850529	0.0876555	36189.9	58874.3	other
YPR034W	0.85518	0.241717	4238.15	4832.05	other
YPR036W	0.587281	0.567634	115233	51389.4	other
YPR041W	0.522033	0.339514	271967	272613	cytoplasmic translation
YPR069C	0.0434392	0.065821	803931	408082	other
YPR074C	0.0588995	0.0631816	929316	1.07551e+06	other
YPR103W	0.302547	0.529466	114487	143059	other
YPR108W	0.70933	0.36458	62597.5	31621.2	other
YPR110C	0.776601	0.110984	115804	200377	other
YPR127W	0.105943	0.324116	859325	1.34173e+06	other
YPR145W	0.0617406	0.251443	170781	399232	cellular amino acid metabolic process
YPR149W	0.955137	0.0887973	118782	230776	protein phosphorylation
YPR160W	0.276925	0.422949	105300	193710	carbohydrate metabolic process
YPR163C	0.108526	0.0749515	197147	237009	cytoplasmic translation
YPR165W	0.941966	0.183549	25645.3	32928.8	cytoskeleton organization
YPR181C	0.45742	0.217096	111762	21914.2	other
YPR183W	0.967799	0.106506	48741.4	86507.6	lipid metabolic process
YPR184W	0.29069	0.659718	54630.1	114085	carbohydrate metabolic process
YPR189W	0.926602	0.137509	3495.01	3350.2	other
YPR191W	0.566818	0.307259	415840	403200	other

## Sheet: S2 C
Systematic Name	mean Pindex	mean Abundance	PSAP_score [Condensation formation prediction]	Metapredict_score [Disorder prediction]	PLAAC [Prion Like Domain Prediction]	Molecular Weight [Da]	Isoelectric point	aliphatic score
YAL003W	0.337164	1.57117e+06	0.00583333	0.1155	-0.371	22603	4.05	72.18
YAL005C	0.28766	303314	0.00833333	0.0855	-0.255	69636.8	4.73	78.82
YAL012W	0.0590799	945966	0.0183333	0.0035	-0.067	42535.4	6.52	93.53
YAL016W	0.427831	101202	0.00666667	0	-0.379	70873.7	4.31	111.12
YAL025C	0.869515	17102	0.0116667	0.184	-0.249	35680.9	4.9	53.32
YAL035W	0.868228	89897.3	0.0116667	0	-0.247	112252	5.45	77.01
YAL038W	0.559322	9.98395e+06	0.0208333	0.0425	-0.33	54546.3	7.78	89.15
YAL043C	0.959267	2794.88	0.0125	0.398	0.022	88464.8	6.15	89.58
YAL049C	0.0327602	308329	0.0191667	0.006	-0.476	27083.1	6.23	83.27
YAL054C	0.499997	1.65354e+06	0.0191667	0.02	-0.305	79132.4	6.6	81.9
YAL060W	0.0851901	125508	0.0158333	0.1355	-0.42	41574.4	6.55	87.38
YAR002C-A	0.936912	38356.3	0.0191667	0.057	-0.342	24723.7	7.5	88.95
YAR007C	0.0732449	43700.6	0.0225	0.019	-0.012	70341.5	6.11	73.26
YAR015W	0.0661117	582955	0.0241667	0.3435	-0.392	34597.6	5.74	86.41
YBL004W	0.973722	2647.53	0.0133333	0	-0.173	287550	7.03	96.85
YBL015W	0.533351	560432	0.0216667	0.0625	-0.179	58705.5	6.77	81.34
YBL017C	0.963927	5110.05	0.0216667	0	-0.159	177696	4.5	66.82
YBL024W	0.0781759	70095.7	0.0166667	0.1315	-0.268	77878.6	7.39	73.2
YBL026W	0.57928	186991	0.005	0.138	-0.395	11164	8.47	89.64
YBL036C	0.0369959	70356	0.0166667	0.257	-0.486	29120.5	6.37	85.11
YBL039C	0.620747	56906.4	0.02	0.072	-0.461	64693.8	5.91	88.54
YBL041W	0.125618	262275	0.0291667	0	-0.268	26866.3	5.96	73.07
YBL045C	0.800962	139714	0.0166667	0.188	-0.137	50227.3	7.35	89.28
YBL050W	0.840443	40315.2	0.0183333	0	-0.3	32792.1	4.71	73.61
YBL056W	0.279017	23824.6	0.0183333	0	-0.229	51289.4	4.23	77.76
YBL058W	0.0536128	79460.5	0.02	0.367	-0.123	46968.7	4.63	53.12
YBL064C	0.271601	1.01704e+06	0.0225	0	-0.326	29501.1	9.33	79.91
YBL075C	0.426954	1.40576e+06	0.0166667	0.122	-0.182	70527.4	4.79	75.03
YBL076C	0.216603	279519	0.0216667	0.1285	-0.274	122966	5.9	82.45
YBL092W	0.79962	2.36937e+06	0.0075	0.221	-0.371	14794.7	11.79	73.96
YBL099W	0.693679	691474	0.015	0.003	-0.322	58614.7	9.5	100.5
YBR011C	0.0727654	2.4657e+06	0.0208333	0	-0.39	32291.7	5.25	77.44
YBR015C	0.879391	8760.2	0.0175	0.05	-0.184	67766.3	6.17	75.53
YBR025C	0.265309	1.01236e+06	0.0191667	0.109	-0.355	44174.5	7.5	91.03
YBR039W	0.951819	39835.8	0.0166667	0.088	-0.129	34360	9.85	85.96
YBR078W	0.564853	797280	0.0141667	0	-0.074	43761.9	4.48	94.14
YBR079C	0.856931	166085	0.0175	0.2605	-0.307	110332	6.21	77.32
YBR084W	0.896422	37327.6	0.015	0	-0.182	106229	9.02	93.33
YBR087W	0.969519	6113.93	0.0158333	0.048	-0.413	39946.2	8.32	107.05
YBR088C	0.0261777	322996	0.0116667	0	-0.542	28896.2	4.18	101.66
YBR089C-A	0.536307	342262	0.015	0.431	-0.432	11485.2	10.54	37.99
YBR094W	0.200707	19167.3	0.0191667	0.059	-0.249	86310.7	4.55	81.52
YBR101C	0.391019	27366.8	0.0158333	0.1515	-0.329	32592.6	4.67	103.37
YBR106W	0.966271	15114.1	0.01	0.0065	-0.342	21142.2	9.65	80.98
YBR109C	0.480062	317172	0.0108333	0.098	-0.39	16115.9	3.92	88.98
YBR111C	0.160456	125067	0.0183333	0.032	-0.466	26085.3	6.3	84.06
YBR112C	0.344236	24379.3	0.0116667	0.642	0.952	107161	4.65	62.46
YBR115C	0.0232307	23376.2	0.0208333	0.111	-0.282	155322	5.75	86.22
YBR121C	0.168995	644508	0.0233333	0.058	-0.243	75325.4	5.64	78.57
YBR126C	0.160675	551170	0.0241667	0.021	-0.268	56136.2	6	85.71
YBR127C	0.801271	704641	0.0191667	0	-0.244	57728.7	4.69	84.09
YBR143C	0.618844	252698	0.0175	0	-0.269	48988.8	4.67	84.24
YBR146W	0.90078	12759.5	0.0141667	0.0725	-0.251	31952.8	10.88	77.85
YBR149W	0.0386194	950177	0.0125	0	-0.388	38874.8	5.83	92.02
YBR154C	0.673398	127022	0.0166667	0.025	-0.361	25085.4	9.53	72.8
YBR164C	0.572398	38002.7	0.0125	0.167	-0.469	20427.5	4.55	101
YBR166C	0.927178	5813.98	0.0158333	0	-0.305	50917.7	6.57	89.2
YBR191W	0.849869	4.90773e+06	0.0133333	0.0125	-0.321	18262.6	11	69.71
YBR196C	0.0650413	2.25859e+06	0.0225	0.0145	-0.132	61289.6	6.42	78.83
YBR198C	0.895853	8035.38	0.0158333	0.646	0.505	88967.7	7.44	70.09
YBR218C	0.438497	173506	0.0166667	0.078	-0.181	130152	6.47	88.49
YBR221C	0.847512	343486	0.00833333	0.013	-0.054	40044.9	4.95	83.69
YBR222C	0.164499	23423	0.0175	0	-0.188	60502.3	9.65	78.96
YBR245C	0.849175	4590.28	0.0133333	0.137	-0.28	131093	6.61	76.4
YBR247C	0.75337	18181.9	0.0166667	0.028	-0.339	55107.9	4.56	74.13
YBR248C	0.0316203	84761.6	0.02	0.21	-0.262	61054.6	5.15	80.68
YBR249C	0.358564	781293	0.0191667	0.067	-0.129	39747.7	6.94	86.87
YBR256C	0	41064.5	0.0183333	0.1375	-0.254	26188	4.81	96.56
YBR263W	0.777902	202078	0.00916667	0.065	-0.15	53693	9.05	80.69
YBR286W	0.0717737	737987	0.0216667	0	-0.217	60114.7	4.95	74.69
YCL011C	0.32116	35364.9	0.025	0.313	0.019	48725.5	6.13	51.98
YCL017C	0.746544	51252.2	0.0158333	0	-0.136	54470.8	8.35	81.46
YCL030C	0.258201	80547.7	0.0133333	0.106	-0.112	87696.9	4.94	92.28
YCL035C	0.0353824	288889	0.00666667	0.018	-0.392	12374.3	4.72	102.89
YCL040W	0.090705	1.43583e+06	0.0141667	0.1035	-0.287	55367	6.13	88.62
YCL043C	0.149288	644025	0.01	0.0155	-0.284	58176.2	4.13	80.22
YCL050C	0.13752	138146	0.0191667	0.019	-0.373	36475.7	4.66	75.52
YCL054W	0.915561	5287.7	0.0183333	0.159	-0.412	96489	8.29	68.7
YCL057W	0.109386	93202.1	0.02	0.0255	-0.103	81916.2	5.55	77.3
YCR002C	0.757408	96580.5	0.0175	0	-0.32	37016.2	5.47	88.59
YCR004C	0.897396	27192.4	0.01	0.157	-0.319	26352.3	8.43	75.04
YCR009C	0.932286	37148.2	0.01	0.105	-0.301	30249.7	6.56	82.43
YCR012W	0.135621	1.65925e+07	0.0183333	0.0245	-0.444	44738.8	7.8	94.38
YCR030C	0.880496	24348.2	0.01	0.7965	0.013	96143.5	8.99	72.17
YCR046C	0.944462	14678.9	0.0125	0.076	-0.458	19412.1	11	95.99
YCR052W	0.806458	6855.8	0.0133333	0.14	-0.118	54136.3	4.45	78.12
YCR053W	0.0511843	495254	0.02	0.002	-0.232	57465.6	5.3	83.55
YCR057C	0.929465	4995.93	0.0141667	0	-0.148	103944	4.71	76.86
YCR077C	0.749147	9183.1	0.0191667	0.636	0.439	88511.4	7.45	79.08
YCR083W	0.0408405	104645	0.00666667	0.004	-0.441	14437.3	9.23	86.63
YCR084C	0.0849661	104716	0.0108333	0.053	0.305	78292.5	5.4	71.3
YCR088W	0.0292263	81871.5	0.02	0.879	-0.239	65530.4	4.31	55.46
YCR093W	0.876262	5608.97	0.01	0.1995	0.336	240261	6.39	100.15
YDL007W	0.896631	67797	0.0133333	0.232	-0.402	48822.7	5.84	87.55
YDL014W	0.905537	529498	0.0258333	0	0.107	34487	10.85	71.17
YDL022W	0.152667	1.76282e+06	0.0158333	0.035	-0.354	42854.2	5.16	89.55
YDL029W	0.66577	146875	0.0158333	0.052	-0.395	44065.9	5.52	84.17
YDL040C	0.869845	38007.9	0.0183333	0	-0.243	98920.2	9.14	77.77
YDL051W	0.157459	101697	0.015	0.121	-0.422	32107.5	8.97	57.99
YDL055C	0.55872	1.48361e+06	0.015	0	-0.375	39562.2	6.27	102.97
YDL060W	0.907351	6174.19	0.0225	0.4955	-0.207	90727.3	5.47	73.47
YDL066W	0.317916	211660	0.0133333	0.0325	-0.291	48196.9	9.17	82.56
YDL075W	0.695005	3.92533e+06	0.0133333	0.056	-0.634	12962.3	10.66	85.38
YDL078C	0.732596	412910	0.0116667	0.271	-0.363	37193.6	9.79	102.28
YDL084W	0.146334	565156	0.0183333	0.027	-0.352	50294.4	5.19	83.52
YDL124W	0.0356742	665409	0.0183333	0.0495	-0.368	35556.8	6.07	84.53
YDL125C	0.0413734	630119	0.00833333	0.0205	-0.451	17677.7	6.96	92.83
YDL126C	0.24321	535055	0.00916667	0.027	0.023	91954.8	4.56	83.86
YDL130W	0.73896	1.02686e+06	0.0241667	0.073	-0.386	10650.6	3.62	84.82
YDL131W	0.3657	71799.8	0.0183333	0	-0.281	48586.7	6.25	89.41
YDL137W	0.814282	34928.4	0.0166667	0.123	-0.443	20657.8	7.51	86.02
YDL140C	0.3299	25003.2	0.015	0.016	0.179	191570	5.33	76.48
YDL143W	0.886616	125853	0.02	0	-0.425	57606.3	8.07	105.19
YDL145C	0.752838	63614.5	0.0233333	0.026	-0.123	135581	5.84	85.73
YDL147W	0.651249	77739.1	0.0141667	0	-0.425	51759.9	6.02	99.59
YDL148C	0.974948	4687.41	0.00916667	0.063	-0.324	94302.2	7.44	70.41
YDL160C	0.834346	94955	0.0125	0	0.432	57546.7	8.09	81.76
YDL168W	0.0683903	157096	0.0183333	0.0455	-0.363	41039.5	6.76	81.69
YDL171C	0.522713	27820	0.02	0.033	-0.166	238081	6.55	86.38
YDL178W	0.148451	31380.9	0.0216667	0.0095	-0.189	59259.9	6.01	86.5
YDL185W	0.340631	371049	0.0158333	0.228	-0.297	118622	6.05	79.99
YDL192W	0.663384	1.00671e+06	0.01	0.162	-0.44	20529.7	7.51	85.1
YDL195W	0.399853	56154.9	0.0108333	0.016	0.15	138693	5.45	72.22
YDL201W	0.104274	71338.5	0.0175	0.081	-0.23	33400.9	9.56	68.28
YDL202W	0.953395	4350.05	0.0133333	0.091	-0.371	28528.4	10.35	77.91
YDL213C	0.302052	44426.8	0.0166667	0.18	-0.382	25238.4	10.87	62.3
YDL215C	0.749252	99080.6	0.02	0.0295	-0.24	124307	5.46	88.86
YDL225W	0.689685	6876.77	0.00916667	0.394	-0.042	62616.6	5.2	73.88
YDL229W	0.400002	6.41242e+06	0.0166667	0.006	-0.338	66590.2	5.08	85.63
YDR001C	0.49656	75841.4	0.0183333	0.227	-0.121	85881.1	7.88	68.35
YDR002W	0.0517966	689884	0.0158333	0.21	-0.612	22950.2	5.89	49.76
YDR019C	0.156198	191627	0.0158333	0.007	-0.241	44475.5	9.23	84.93
YDR021W	0.961616	2070.08	0.0183333	0.014	-0.319	45223	9.49	90.68
YDR023W	0.12717	513122	0.0183333	0.01	-0.232	53302	5.94	73.78
YDR032C	0.375102	534918	0.00833333	0.0025	-0.275	20959.8	5.55	77.24
YDR035W	0.17233	122386	0.015	0.1175	-0.36	41070.5	7.44	83.25
YDR037W	0.216632	608852	0.0108333	0.004	-0.403	67946.3	6.01	69.79
YDR050C	0.105092	1.45313e+07	0.0183333	0	-0.384	26792.7	5.81	90.53
YDR060W	0.941689	5772.78	0.0133333	0.321	-0.297	116623	4.63	71.99
YDR064W	0.818873	4.63066e+06	0.00416667	0.19	-0.361	17045.2	11.04	93.03
YDR071C	0.151827	380472	0.00666667	0.058	-0.443	21941.6	5.64	101.95
YDR074W	0.263022	45209.1	0.0166667	0.0655	-0.14	102982	8.29	77.19
YDR087C	0.905824	29129.5	0.0116667	0.084	-0.382	33193.7	4.92	74.12
YDR091C	0.805338	156534	0.0225	0.034	-0.287	68353.2	8.88	93.42
YDR098C	0.0793678	161828	0.0158333	0.7465	-0.419	28233.4	4.1	77.47
YDR099W	0.125015	3.43259e+06	0.0133333	0.318	0.01	31045.5	4.54	69.47
YDR101C	0.810074	57401.5	0.0191667	0.299	-0.367	65211.3	7.21	93.18
YDR117C	0.97594	4659.01	0.02	0.11	-0.269	64004.4	9.47	82.51
YDR120C	0.789456	7280.2	0.0175	0.014	-0.219	64071.2	9.49	72.96
YDR127W	0.351304	72535.8	0.0175	0.1005	-0.19	174731	6.22	89.8
YDR129C	0.237426	259858	0.0233333	0.1385	-0.266	71755.3	5.13	96.12
YDR141C	0.927236	1480.35	0.0183333	0.168	-0.253	194656	5.4	104.87
YDR148C	0.834725	206018	0.0116667	0.624	-0.218	50436.3	9.44	77.02
YDR150W	0.853539	567.874	0.015	0.133	-0.11	312912	5.07	78.61
YDR155C	0.0772112	6.08932e+06	0.0125	0.246	-0.157	17390.9	7.57	66.95
YDR158W	0.146456	537981	0.0183333	0.018	-0.39	39541.1	6.71	98.84
YDR164C	0.951446	5146.27	0.0141667	0.0625	-0.181	83479.1	7.32	87.09
YDR165W	0.0916338	42678.3	0.0166667	0.039	-0.29	50483.5	6.7	81.62
YDR166C	0.912315	1189.14	0.00916667	0	-0.109	112109	5.58	89.31
YDR168W	0.057088	63051	0.0183333	0.1535	-0.381	58354.4	4.68	75.63
YDR170C	0.762322	4809.26	0.0166667	0	-0.188	226761	4.42	82.34
YDR172W	0.784251	73888.4	0.0175	0.084	0.854	76548.8	7	61.4
YDR174W	0.828296	93625.6	0.0116667	0.3245	-0.4	27546.3	9.11	67.35
YDR175C	0.870914	11340.9	0.0108333	0	-0.25	37401.9	9.68	68.05
YDR176W	0.922425	1513.01	0.0141667	0.1245	-0.137	79257.9	4.75	67.8
YDR188W	0.869126	77417.7	0.0191667	0	-0.346	59915.4	5.59	97.57
YDR190C	0.759576	91078.2	0.0141667	0.184	-0.474	50446.6	5.62	102.45
YDR194C	0.943592	10844.1	0.015	0.2655	0.022	76282.6	9.43	79.39
YDR211W	0.867482	6116.07	0.0158333	0.1245	-0.276	81114.8	4.41	84.42
YDR212W	0.813199	128328	0.0241667	0.077	-0.325	60476.4	6.44	103.36
YDR214W	0.106261	88863.2	0.0191667	0.6075	-0.122	39435.8	7.59	71.08
YDR226W	0.0448668	836642	0.015	0.1745	-0.291	24252	6.37	83.81
YDR233C	0.955669	40317.3	0.00833333	0	-0.268	32923.3	9.45	82.75
YDR234W	0.403915	39378	0.0233333	0.066	-0.23	75150.5	7.41	88.99
YDR238C	0.838779	57229.3	0.0175	0.068	-0.391	108995	5.33	101.39
YDR258C	0.0951403	22504	0.0158333	0.102	-0.299	91340.3	8.24	94.71
YDR289C	0.868321	4188.59	0.0241667	0.159	-0.288	46457.5	4.53	67.96
YDR293C	0.737505	47290.6	0.0191667	0.0405	0.46	139955	7.71	72.82
YDR296W	0.945725	5047.54	0.0133333	0.4015	-0.248	26907.1	9.96	66.73
YDR298C	0.530248	231313	0.02	0	-0.257	22823.7	10.27	102.69
YDR303C	0.845257	6870.44	0.005	0.004	-0.008	101726	8.15	91.18
YDR304C	0	40195.3	0.02	0.122	-0.197	25317.9	5.32	75.29
YDR322W	0.849767	9227.34	0.0208333	0.085	-0.283	42838.6	10.02	79.9
YDR324C	0.875592	12594.2	0.0175	0.011	-0.129	87796.4	6.52	84.5
YDR341C	0.193628	393503	0.0175	0	-0.352	69520.6	6.76	84.45
YDR353W	0.0631177	989132	0.0116667	0.113	-0.304	34233.4	5.74	81.05
YDR368W	0.0492727	320648	0.0183333	0.1375	-0.351	34754.3	7.15	92.92
YDR381W	0.791338	680222	0.0275	0.325	-0.151	24985.3	11.89	64.72
YDR382W	0.799654	2.3217e+06	0.0258333	0.2065	-0.486	11035.1	3.8	82.44
YDR388W	0.938237	14945.2	0.0141667	0.003	0.166	52769.7	5.82	64.74
YDR394W	0.874294	89394.9	0.0166667	0.181	-0.376	47886.3	5.17	94.88
YDR395W	0.921993	22932.7	0.0116667	0	-0.319	108346	4.34	101.65
YDR399W	0.030653	464893	0.0125	0.138	-0.386	25184.9	5.4	82.97
YDR408C	0.0323969	71849.5	0.0116667	0	-0.295	23536.4	6.39	100.89
YDR427W	0.648069	213810	0.0125	0.068	-0.271	45773.7	5.5	94.8
YDR429C	0.746959	264813	0.01	0.4795	-0.326	30500.9	6.79	68.83
YDR430C	0.146832	9184.29	0.02	0.186	-0.087	112165	6.37	80.2
YDR432W	0.355061	333168	0.0266667	0.1895	0.19	45393.9	5.25	38.99
YDR449C	0.977557	5434.58	0.01	0.636	-0.152	52430	9.33	81.92
YDR454C	0.0197445	440272	0.0141667	0.132	-0.294	20637.5	7.34	72.46
YDR457W	0.749373	2281.73	0.0133333	0.5035	-0.135	374051	4.83	89.34
YDR472W	0.898481	6957.16	0.0133333	0.653	-0.103	31722.1	7.54	74.08
YDR483W	0.955386	8030.06	0.0233333	0.047	-0.31	51372	5.07	62.31
YDR496C	0.878878	72586.8	0.0141667	0	-0.424	75101.3	6.88	86.84
YDR502C	0.41261	115046	0.0208333	0.0135	-0.228	42245.2	4.98	81.23
YDR513W	0.0887463	340522	0.0141667	0.02	-0.472	15861.6	7.41	101.87
YDR516C	0.127273	519704	0.015	0.114	-0.311	55912.4	6.21	90.44
YDR533C	0.0600033	924766	0.0125	0	-0.42	25662.9	5.14	76.08
YEL002C	0.95669	12401.4	0.0208333	0.2055	-0.238	49384	5.7	79.02
YEL011W	0.228543	113777	0.0183333	0	-0.248	81096.1	6.1	71
YEL013W	0.942601	5520.24	0.0158333	0.003	-0.083	63187.5	4.76	102.95
YEL021W	0.0752343	168698	0.0183333	0.149	-0.448	29239.8	7.45	85.13
YEL024W	0.888116	41848.2	0.00666667	0.008	-0.325	23367.3	8.21	81.82
YEL037C	0.0846089	108518	0.0208333	0.692	-0.027	42328	3.97	70.24
YEL038W	0.018853	87689.7	0.0191667	0.018	-0.276	25182.6	5.3	86.44
YEL047C	0.0238338	159627	0.0166667	0.0235	-0.301	50838.6	6.26	94.21
YEL051W	0.750272	32516.8	0.0133333	0.189	-0.245	29192.4	5.61	76.98
YEL055C	0.941249	5807.54	0.00833333	0	-0.351	115864	4.97	95.03
YEL060C	0.334725	606476	0.02	0.06	-0.269	69606.1	6.36	69.35
YER003C	0.0494596	359071	0.02	0.119	-0.235	48179.1	5.83	74.04
YER009W	0.108898	999387	0.0125	0.041	-0.223	14446.2	4.29	77.49
YER012W	0.159499	265474	0.02	0.127	-0.314	22513.9	6.13	87
YER021W	0.713445	100816	0.0075	0.108	-0.255	60377.3	5.29	92.23
YER023W	0.365701	69093.8	0.01	0.041	-0.361	30126.1	5.17	95.3
YER024W	0.468105	92042	0.0183333	0.168	-0.092	103317	6.24	77.28
YER025W	0.657119	479112	0.0175	0.095	-0.365	57863.5	6.78	94.85
YER036C	0.754349	254217	0.0108333	0.208	-0.22	68370.8	6.47	88.72
YER042W	0.0576515	249561	0.0166667	0	-0.387	21140.1	7.01	62.26
YER043C	0.364761	1.99978e+06	0.015	0.06	-0.307	49115	6.2	91.97
YER048W-A	0.799332	34161.6	0.00583333	0.22	-0.177	11276.3	10.95	60.24
YER052C	0.322733	61086.3	0.0208333	0.199	-0.249	58105.3	6.64	94.16
YER055C	0.211931	318405	0.0166667	0.025	-0.486	32264.7	5.94	104.07
YER057C	0.150797	267652	0.00916667	0.141	-0.303	13902.1	5.1	95.81
YER069W	0.360544	7551.81	0.0175	0.022	-0.151	94875.2	8.45	92.44
YER080W	0.698687	36967.4	0.0141667	0.036	-0.314	72421.8	8.99	79.29
YER081W	0.125978	268480	0.0158333	0.026	-0.096	51180.7	5.28	97.65
YER086W	0.831121	42902.6	0.0183333	0.109	-0.2	63836.9	8.77	90.86
YER090W	0.168101	58427.8	0.0225	0.267	-0.272	56756.1	5.65	86.05
YER091C	0.0758681	1.27695e+06	0.0183333	0.103	-0.223	85853.6	6.41	84.92
YER094C	0.103148	299217	0.0191667	0.044	-0.446	22599	4.77	87.93
YER110C	0.537088	263523	0.0158333	0.017	-0.302	122527	4.26	98.99
YER112W	0.770906	61844	0.0241667	0.446	0.67	21281.5	9.87	63.36
YER114C	0.911503	2557.97	0.0133333	0.9055	0.088	115698	9.27	57.28
YER126C	0.973064	22674.7	0.015	0.211	-0.408	29752.3	10.97	69.86
YER133W	0.535995	290735	0.0158333	0	-0.393	35900.6	5.12	84.46
YER136W	0.0878305	108877	0.0183333	0.026	-0.233	51196.7	5.83	81.9
YER143W	0.155923	16779.1	0.0166667	0.005	-0.178	47342.6	4.71	91.74
YER151C	0.900644	8990.3	0.0241667	0.118	0.415	101919	7.97	63.56
YER155C	0.839639	4254.41	0.015	0	0.116	245445	8.62	79.58
YER165W	0.294385	1.12656e+06	0.015	0.119	0.353	64335.9	5.77	62.59
YER166W	0.984246	891.418	0.0183333	0.301	-0.113	177777	5.87	80.01
YER178W	0.85719	182585	0.0141667	0.0055	-0.041	46346.6	8.24	70.87
YFL002C	0.979501	2059.08	0.0175	0.114	-0.291	69436.1	9.54	84.95
YFL005W	0.82456	74504.9	0.0125	0	-0.349	23506	7.19	87.38
YFL014W	0.192121	149030	0.015	0.695	-0.391	11688.8	5	40.22
YFL018C	0.452892	1.36716e+06	0.0158333	0.014	-0.319	54012.7	8.22	91.72
YFL022C	0.219806	186465	0.0191667	0.09	-0.153	57498.9	5.53	80.58
YFL037W	0.876924	250082	0.0191667	0.063	-0.199	50892.1	4.37	68.93
YFL038C	0.834442	67373.6	0.0125	0	-0.304	23210.5	4.93	78.73
YFL039C	0.383734	3.5314e+06	0.0166667	0	-0.281	41679	5.43	80.6
YFL041W	0.945852	2387.75	0.02	0.056	-0.025	70842.5	4.79	81.97
YFL045C	0.134026	1.72638e+06	0.0175	0.041	-0.47	29054.1	4.88	76.77
YFL048C	0.982944	7549.26	0.0166667	0.129	-0.093	50327.9	5.65	83.85
YFR001W	0.761645	93370.2	0.0233333	0.2035	-0.408	23622	11.07	66.21
YFR004W	0.588621	131098	0.0116667	0	-0.254	34392.7	6.11	80.33
YFR006W	0.0524047	57994.8	0.0166667	0	-0.298	61741.1	6.08	77.97
YFR009W	0.74509	19735.2	0.02	0	-0.297	85015.3	6.17	86.52
YFR010W	0.25164	59082.7	0.0158333	0.181	-0.044	57110.3	7.17	70.78
YFR015C	0.638051	25128.9	0.0175	0.0075	-0.176	80492.9	5.9	81.91
YFR024C-A	0.826604	12004.6	0.0291667	0.73	-0.133	49345.7	8.27	58.48
YFR037C	0.91869	16599.9	0.0175	0.021	-0.247	63146.6	5.04	75.81
YFR044C	0.121204	775887	0.0191667	0	-0.298	52860.7	5.36	83.63
YFR052W	0.61751	135479	0.0133333	0.0755	-0.249	31905.3	4.54	91.1
YFR053C	0.0593637	794952	0.02	0	-0.341	53724.8	5.1	85.75
YGL008C	0.953864	111506	0.0141667	0.116	-0.287	99588	4.72	96.28
YGL009C	0.119508	52364.4	0.0183333	0.133	-0.267	85778.3	5.69	79.28
YGL011C	0.111016	290251	0.0166667	0	-0.295	27998.1	6.14	77.61
YGL014W	0.889479	3630.57	0.0191667	0.5235	0.575	97786	6.59	72.65
YGL019W	0.817563	17421.9	0.0133333	0.013	-0.404	32234.9	4.25	55.73
YGL026C	0.152629	172538	0.0183333	0.137	-0.166	76616.8	6.47	84.12
YGL030W	0.697292	5.80958e+06	0.00666667	0.013	-0.395	11423.5	10.35	104.89
YGL031C	0.852426	2.35432e+06	0.01	0.565	-0.465	17647.1	11.9	53.66
YGL037C	0.225936	1.22643e+06	0.0116667	0.0045	-0.391	24985.5	6.23	78.56
YGL040C	0.057565	267380	0.0133333	0.058	-0.281	37733.6	6.05	90.29
YGL048C	0.827205	123700	0.0158333	0.001	-0.48	45280.4	9.52	93.85
YGL054C	0.974647	59633.1	0.00416667	0	-0.494	15929	6.94	121.86
YGL056C	0.130567	97811.1	0.0116667	0.137	0.14	58106.5	9.5	84.58
YGL064C	0.974282	915.947	0.0133333	0.025	-0.219	63094.6	10.67	92.32
YGL068W	0.830233	66401.6	0.00666667	0.4085	-0.308	20654.2	9.98	93.65
YGL076C	0.800826	3.8667e+06	0.00916667	0	-0.348	27662.7	10.79	86.13
YGL097W	0.592227	45289.2	0.0208333	0	-0.292	53002.4	6	72.95
YGL099W	0.916504	7575.3	0.0116667	0.261	-0.27	72736.4	9.2	72.72
YGL103W	0.762338	3.91126e+06	0.0075	0.022	-0.171	16741.9	11.29	69.71
YGL105W	0.145826	357693	0.00916667	0.7905	-0.39	42085.4	8.1	73.94
YGL111W	0.947211	13809.4	0.0183333	0.084	-0.296	51908	8.06	87.26
YGL112C	0.966498	8397.26	0.0258333	0.1915	-0.081	57887.3	5.08	97.15
YGL120C	0.879999	29052.3	0.0141667	0.042	-0.276	87549.7	6.38	81.17
YGL123W	0.840518	3.36585e+06	0.00833333	0	-0.348	27470.3	11.13	88.46
YGL129C	0.903771	6458.57	0.0133333	0.0325	-0.185	50893.5	10.32	85.92
YGL137W	0.676439	68655.4	0.0116667	0.038	-0.333	99388.1	4.36	77.01
YGL147C	0.803414	3.85684e+06	0.00916667	0	-0.346	21580.3	10.34	93.49
YGL148W	0.0884702	203008	0.0233333	0.2295	-0.174	40839.9	7.92	70.72
YGL150C	0.925197	1747.57	0.0166667	0	-0.023	171421	5.46	68.12
YGL151W	0.980467	1494.18	0.0183333	0	-0.224	128754	4.76	95.83
YGL156W	0.425482	910935	0.0191667	0	-0.135	124497	7.26	70.63
YGL167C	0.984283	4050.77	0.0216667	0.069	-0.236	104555	5.36	98.88
YGL173C	0.717425	33909.1	0.0183333	0.1605	0.135	175458	7.51	75.09
YGL195W	0.887483	17454.1	0.0141667	0.0585	-0.336	296625	4.91	107.11
YGL200C	0.964713	20617	0.0258333	0.055	-0.331	23330.5	6.79	77.62
YGL202W	0.0827858	235634	0.02	0.0055	-0.21	56169.2	5.86	79.31
YGL207W	0.169426	85959	0.0125	0.476	-0.209	118593	4.72	75.01
YGL210W	0.894738	15428.8	0.02	0.083	-0.2	24515.7	5.13	72.67
YGL221C	0.0759928	71768.6	0.0191667	0.0415	-0.28	31888.8	7.53	86.3
YGL234W	0.295511	469822	0.0175	0.0885	-0.229	86041.7	4.89	94.59
YGL245W	0.165672	598871	0.02	0.071	-0.424	80843.6	7.61	81.31
YGL246C	0.809811	6472.18	0.02	0.103	-0.318	44505.9	6.52	81.05
YGL252C	0.775859	11222	0.0183333	0.167	-0.333	65575.9	8.09	89.11
YGL253W	0.0942817	1.14972e+06	0.02	0.008	-0.313	53930.9	4.93	79.18
YGR020C	0.170784	107972	0.0133333	0.0585	-0.582	13454.3	4.68	84.32
YGR043C	0.290646	1.59102e+06	0.0166667	0	-0.429	37248.9	6.33	83.1
YGR054W	0.665931	39602.9	0.0125	0.013	-0.128	71318.6	9.34	71.11
YGR061C	0.100785	199060	0.0208333	0.003	-0.175	148864	4.92	85.1
YGR086C	0.4994	1.59571e+06	0.0108333	0	-0.139	38319.3	4.26	71.01
YGR087C	0.167809	914966	0.015	0	-0.306	61571.8	6.11	97.91
YGR090W	0.921249	15761.6	0.0141667	0.115	-0.179	140496	8.72	85.09
YGR094W	0.072089	317261	0.0141667	0.2345	-0.38	125765	6.96	79.44
YGR103W	0.848351	54130.2	0.0133333	0.648	-0.351	69865.8	5.26	73.15
YGR124W	0.0469433	149350	0.0208333	0.0875	-0.317	64574.7	5.69	74.58
YGR128C	0.946554	5243.31	0.0225	0	-0.167	80168.5	4.78	95.07
YGR130C	0.624396	75275.3	0.0125	0.3765	-0.019	92655	4.68	57.79
YGR132C	0.992039	3286.27	0.0191667	0	-0.287	31428.3	8.76	101.38
YGR135W	0.151247	191579	0.0208333	0.1485	-0.031	28706.5	4.83	82.53
YGR148C	0.901026	158385	0.015	0.555	-0.462	17581	11.97	56.26
YGR155W	0.181752	978615	0.02	0	-0.228	56019.3	6.66	92.54
YGR162W	0.737455	55319.4	0.0216667	0.3885	0.412	107089	5.84	51.62
YGR180C	0.195282	1.53661e+06	0.015	0.035	-0.231	40041.8	4.86	67.56
YGR185C	0.634732	305259	0.015	0.0185	-0.308	44024.4	8.74	84.13
YGR192C	0.374267	25236741	0.015	0	-0.342	35745	6.96	85.51
YGR193C	0.95403	7279.89	0.0141667	0.0925	-0.304	45356.1	5.41	83.13
YGR198W	0.891535	1468.46	0.00833333	0.044	-0.233	95342.3	5.01	85.71
YGR200C	0.336503	15301.9	0.0141667	0.0575	-0.432	89384.2	5.26	83.08
YGR204W	0.739062	228104	0.015	0.1795	-0.189	102199	6.83	92.05
YGR205W	0.174584	205451	0.0191667	0.281	-0.298	33328	5.05	80.46
YGR209C	0.130988	3.29532e+06	0.00333333	0	-0.456	11201	4.54	79.72
YGR210C	0.822408	24600.2	0.02	0.05	-0.345	45217.5	8.44	88.99
YGR211W	0.131142	91228.5	0.0116667	0.261	-0.249	55042.5	4.48	72.78
YGR218W	0.805551	49267.2	0.015	0.167	-0.203	124076	5.14	96.77
YGR240C	0.428281	502116	0.0241667	0.115	-0.293	107957	6.35	85.07
YGR253C	0.15107	237835	0.0125	0.202	-0.321	28596.3	4.38	85.89
YGR254W	0.110167	6.14558e+06	0.0183333	0.097	-0.319	46811.5	6.6	88.01
YGR256W	0.314895	612588	0.0183333	0.1105	-0.278	53922.4	7.32	87.98
YGR264C	0.232782	116411	0.0191667	0.296	-0.208	85668.8	6.59	79.09
YGR267C	0.727002	28579.1	0.0158333	0	-0.404	27768.4	7.25	86.09
YGR282C	0.38295	713748	0.0108333	0.399	-0.122	34099.7	4.1	65.07
YGR285C	0.681246	325997	0.0125	0.257	-0.428	49022.5	8.73	57.3
YHL011C	0.744032	102802	0.0183333	0	-0.386	35127.2	8.47	105.44
YHL015W	0.761058	2460811	0.0125	0.216	-0.389	13912.2	10.21	87.56
YHL021C	0.0393505	68908.4	0.015	0.114	-0.229	53135.3	7.6	73.42
YHL033C	0.815564	4436086	0.0108333	0.5125	-0.261	28150.2	10.72	77.32
YHL034C	0.241146	587684	0.0483333	0.3645	0.008	32981	5.36	54.61
YHR007C	0.964898	5973.12	0.0175	0.105	-0.246	60726.8	8.95	81.85
YHR008C	0.2275	3.81846e+06	0.0125	0.424	-0.203	25776.4	8.87	78.21
YHR012W	0.755478	10776.9	0.0233333	0.006	-0.304	30993.7	4.29	76.57
YHR013C	0.825412	46270.8	0.0158333	0.2165	-0.22	27586.4	4.52	84.9
YHR018C	0.04203	43569.5	0.0183333	0.022	-0.268	51975.6	5.48	85.18
YHR019C	0.249228	355734	0.0116667	0.1735	-0.385	62196.4	5.59	79.05
YHR020W	0.310438	256484	0.0166667	0.0535	-0.148	77378.9	6.35	74.44
YHR025W	0.479027	174191	0.0141667	0.249	-0.256	38705.8	5.05	95.01
YHR027C	0.801656	71081.7	0.0141667	0.029	-0.197	109406	4.25	90.73
YHR037W	0.109138	154850	0.0141667	0.041	-0.229	64433.7	7	74.22
YHR051W	0.736556	37135.8	0.015	0	-0.527	17339.8	5.86	73.63
YHR052W	0.856983	71572.6	0.0075	0.035	-0.355	42535.1	9.39	85.27
YHR062C	0.887187	7662.88	0.00916667	0.042	-0.322	32238.8	10.34	100.93
YHR064C	0.64607	745443	0.015	0.2195	-0.227	58215.1	4.68	93.42
YHR068W	0.0267879	111799	0.02	0.036	-0.22	42883.6	5.49	82.61
YHR087W	0.0363546	385152	0.0158333	0.402	-0.463	12006.5	4.74	75.35
YHR088W	0.982187	16853	0.0125	0.004	-0.255	35132.8	10.08	75.04
YHR089C	0.806959	234126	0.0316667	0.146	0.078	21506.9	11.99	46.17
YHR097C	0.80649	14849	0.0208333	0.671	-0.104	40682.7	10.62	50.86
YHR099W	0.935742	1245.42	0.00916667	0.0165	-0.133	433141	6.51	95.36
YHR104W	0.0289343	259496	0.0191667	0	-0.344	37117.1	7.09	90.09
YHR107C	0.706148	59486.2	0.0125	0.043	-0.297	46669.5	8.23	76.73
YHR113W	0.182375	761706	0.0233333	0	-0.227	54170.1	7.03	87.22
YHR121W	0.622036	63882.4	0.0183333	0	-0.284	21320.8	10.07	89.44
YHR127W	0.943846	26475.2	0.0158333	0.424	-0.118	27153.5	11.21	78.97
YHR128W	0.0524394	457614	0.0158333	0.0995	-0.407	24591.7	5.44	95.22
YHR139C	0.0668547	3.65874e+06	0.00583333	0.008	-0.024	34222.4	5.1	91.29
YHR163W	0.0478344	70626.7	0.0208333	0.048	-0.395	27777.7	5.17	80.4
YHR169W	0.97682	7616.3	0.0125	0.02	-0.324	47895.3	10.24	88.94
YHR170W	0.724883	63642.9	0.0158333	0.0035	-0.235	59076.8	5.12	83.6
YHR174W	0.127227	2.33135e+07	0.0166667	0.1	-0.256	46905.6	5.85	84.81
YHR183W	0.241892	1.27157e+06	0.0191667	0.085	-0.299	53539.8	6.6	85.57
YHR193C	0.471278	1.31653e+06	0.0125	0.456	-0.179	18702.2	4.57	82.56
YHR197W	0.890765	4503.45	0.0158333	0	-0.326	86717.5	5.34	101.85
YHR200W	0.400541	214030	0.0133333	0.057	-0.129	29730.4	4.45	79.18
YHR208W	0.0908137	321109	0.01	0	-0.294	43603.5	9.27	81.13
YIL005W	0.984433	1849.77	0.015	0.025	-0.185	81221.5	7.96	77.46
YIL010W	0.683476	75813.1	0.0191667	0.182	-0.257	24128	9.99	78.06
YIL022W	0.888983	7629.9	0.0108333	0.317	-0.281	48869.1	10.02	68.82
YIL033C	0.144266	358489	0.0133333	0.251	-0.135	47220.6	8.19	67.91
YIL035C	0.927973	13339.1	0.0175	0.002	-0.389	44672	8.93	77.64
YIL041W	0.630433	275465	0.015	0.057	-0.334	36655.4	4.62	73.72
YIL051C	0.0668847	997936	0.0116667	0.03	-0.111	15912.5	9.76	84.56
YIL053W	0.312882	1.72942e+06	0.0191667	0.0295	-0.414	27939	5.22	81.04
YIL055C	0.592051	33105.5	0.0116667	0.387	0.217	70731.2	7.12	66.63
YIL062C	0.332363	45859.1	0.0191667	0.1195	-0.293	17131.6	4.92	89.88
YIL070C	0.158953	164224	0.0133333	0.334	-0.326	30111.5	4.23	70.95
YIL074C	0.243851	24776.7	0.0175	0.026	-0.083	51181.7	6.38	95.64
YIL075C	0.846963	83713.2	0.0108333	0.102	-0.228	104223	6.04	89.6
YIL076W	0.77127	75404	0.00583333	0.0595	-0.294	33805	4.18	93.59
YIL078W	0.547382	364115	0.02	0.035	-0.284	84517.4	7.03	69.58
YIL083C	0.0539749	122426	0.0141667	0	-0.213	41869.3	8.55	84.22
YIL091C	0.728531	7700.13	0.0166667	0.359	-0.232	83980	6.27	72.74
YIL094C	0.235616	270180	0.02	0	-0.358	40071.4	8.18	94.91
YIL105C	0.949117	5252.22	0.0158333	0.216	0.578	77997.1	8.19	74.14
YIL109C	0.342957	115250	0.0116667	0.1925	0.304	103624	6.15	83.39
YIL116W	0.105255	57663.2	0.0191667	0.031	-0.316	42643.6	6.37	93.92
YIL124W	0.959412	8740.27	0.0158333	0.019	-0.345	32823.3	9.61	81.61
YIL125W	0.765507	194545	0.0225	0.3455	-0.161	114412	7.23	74.53
YIL126W	0.912627	7741.79	0.0133333	0.027	-0.266	156735	6.68	79.26
YIL128W	0.945538	5740.51	0.02	0.0125	-0.252	117867	5.65	104.42
YIL133C	0.825367	2.52578e+06	0.00416667	0.032	-0.456	22228.6	11.15	81.79
YIL137C	0.792282	13406.6	0.015	0.013	-0.23	107709	6.51	87.2
YIL142W	0.7585	148755	0.0233333	0.126	-0.346	57197	5.96	96.62
YIL162W	0.120742	1.9766e+06	0.0175	0	-0.091	60616.5	4.36	59.97
YIR037W	0.0398861	1.22011e+06	0.02	0	-0.327	18643.6	8.42	70.56
YJL002C	1	4377.66	0.015	0	-0.277	54053.1	4.77	77.19
YJL005W	0.812906	1540.75	0.0158333	0.05	-0.042	227831	7.32	78.24
YJL008C	0.784283	137002	0.0191667	0.0345	-0.177	61651	5.44	98.8
YJL010C	0.817566	9766.87	0.015	0.207	-0.336	77726	8.38	80.57
YJL014W	0.725894	85668.9	0.0166667	0.1355	-0.319	58807.9	5.96	99.69
YJL026W	0.33383	1.21679e+06	0.0158333	0.007	-0.381	46129.7	4.9	74.64
YJL033W	0.887968	13599.4	0.0125	0.082	-0.359	87192.6	7.47	79.26
YJL034W	0.510931	180229	0.0116667	0.0025	-0.306	74434.4	4.53	89.71
YJL050W	0.822193	8838.43	0.0108333	0.071	-0.288	122040	6.27	83.26
YJL052W	0.250226	166688	0.0141667	0	-0.348	35752.3	8.57	88.18
YJL080C	0.463042	175549	0.0191667	0.257	-0.163	134789	5.59	84.71
YJL081C	0.655699	14825.3	0.02	0	-0.25	54821.3	5.12	77.5
YJL109C	0.972356	8761.33	0.00916667	0.107	-0.262	200070	6.44	108.27
YJL111W	0.735768	77314.9	0.015	0	-0.292	59725.2	5.22	94.18
YJL115W	0.0190698	16470.5	0.0166667	0.35	-0.504	31533.1	3.62	64.52
YJL123C	0.329375	60178	0.0116667	0.028	-0.291	53431.5	4.22	65.74
YJL124C	0.58147	26294.6	0.00833333	0.0005	-0.309	20304.2	5.8	61.89
YJL130C	0.816572	216630	0.0225	0.089	-0.227	244997	5.6	90.36
YJL136C	0.408214	2.90443e+06	0.0125	0.212	-0.406	9759	5.85	79.99
YJL153C	0.0845912	374327	0.0191667	0.081	-0.224	59633.6	5.71	89.07
YJL164C	0.103648	34433.8	0.0175	0	-0.201	46064.1	5.14	68.29
YJL167W	0.125521	542906	0.015	0.05	-0.398	40474.7	5.11	84.54
YJL172W	0.453097	97927.6	0.0225	0	-0.319	64568.3	5.26	86.99
YJL177W	0.814264	297040	0.0108333	0	-0.251	20574.9	11.54	64.7
YJL178C	0.880808	14869.2	0.01	0.294	-0.395	30197.6	5.45	73.38
YJL200C	0.0759929	100411	0.0175	0.045	-0.161	86580.1	6.95	77.69
YJR007W	0.51015	295435	0.0125	0.021	-0.509	34703.9	4.65	89.28
YJR009C	0.475013	946553	0.02	0	-0.335	35845.2	6.96	85.89
YJR016C	0.14605	174630	0.01	0.085	-0.192	62863.9	7.92	79.24
YJR041C	0.989616	1841.79	0.0125	0.0155	-0.213	135100	6.33	98.08
YJR045C	0.271496	1.10978e+06	0.0166667	0.016	-0.232	70620.5	5.24	86.62
YJR048W	0.43451	1.0273e+06	0.0075	0.134	-0.263	12190.2	9.96	54.6
YJR064W	0.583933	60068	0.0283333	0.3845	-0.347	61900.8	5.17	93.78
YJR065C	0.72469	85210.4	0.0241667	0.018	-0.045	49535.2	5.52	76.45
YJR068W	0.948898	11422.6	0.0175	0.048	-0.217	39746	8.65	88.53
YJR070C	0.178539	422104	0.0133333	0.248	-0.354	36143	4.51	86.22
YJR076C	0.507354	60327.8	0.0133333	0.109	-0.036	47626.9	4.65	88.49
YJR077C	0.976222	33879.2	0.00416667	0.026	-0.276	32821.4	9.71	92.65
YJR103W	0.249804	10416.2	0.02	0.126	-0.417	64490.1	5.39	91.34
YJR104C	0.0578142	2.23258e+06	0.0233333	0.4025	-0.296	15849.8	5.91	70.08
YJR105W	0.0528785	437038	0.0125	0.0045	-0.245	36359.5	4.77	87.99
YJR109C	0.0814593	29779.3	0.0191667	0.0335	-0.29	123885	4.95	91.67
YJR121W	0.596851	936427	0.0133333	0.236	-0.365	54785.2	5.41	96.67
YJR123W	0.712383	3.84689e+06	0.01	0.003	-0.299	25040.9	9.03	87.85
YJR132W	0.906539	7006.12	0.0158333	0	-0.346	119908	4.32	95.02
YJR139C	0.148535	931949	0.0175	0	-0.323	38502.4	7.71	98.49
YJR148W	0.0618872	309176	0.0141667	0.0095	-0.174	41625.1	7.36	78.86
YKL007W	0.212983	114677	0.0216667	0.0535	-0.199	30689.5	4.96	81.99
YKL009W	0.725263	167833	0.0125	0.067	-0.425	27061.3	8.89	77.46
YKL013C	0.373233	185690	0.0125	0.007	-0.366	19910	5.1	90.64
YKL018W	0.904028	7634.37	0.0166667	0.037	-0.24	37115.3	5.62	76.9
YKL019W	0.285906	10028.6	0.0075	0	-0.451	37491.9	4.75	85.95
YKL021C	0.764364	9063.6	0.0175	0	-0.345	53679	8.66	78.46
YKL035W	0.474738	454152	0.015	0.05	-0.353	55987.5	7.5	93.14
YKL039W	0.937608	5652.24	0.0158333	0.015	-0.2	60003.6	4.78	91.17
YKL050C	0.587329	97309.7	0.00916667	0.622	-0.242	103132	5.92	67.1
YKL056C	0.106707	3.72872e+06	0.0116667	0	-0.377	18726.2	4.17	71.92
YKL060C	0.151098	8.20764e+06	0.015	0.384	-0.202	39609.1	5.59	74.26
YKL067W	0.103997	1.07412e+06	0.0133333	0.001	-0.387	17168.9	9.05	79.47
YKL077W	0.932831	2601.36	0.01	0.021	-0.439	46043.8	9.31	63.47
YKL080W	0.254931	225097	0.0208333	0.0395	-0.348	44185.8	6.65	91.12
YKL081W	0.350076	1.22263e+06	0.00916667	0.2365	-0.18	46521.5	8.13	73.35
YKL085W	0.0954328	2.28686e+06	0.0191667	0	-0.337	35652.3	8.96	94.97
YKL096W	0.293532	650290	0.025	0.394	-0.178	24256.4	4.25	69.34
YKL103C	0.17337	671750	0.02	0.0195	-0.187	57079.1	5.63	83.11
YKL104C	0.796341	130139	0.0175	0.04	-0.242	80035.5	6.4	93.81
YKL106W	0.908829	2268.59	0.0141667	0.15	-0.055	51807	9.22	79.32
YKL117W	0.0243818	171046	0.015	0.157	0.168	24058.8	4.2	60.36
YKL135C	0.852669	8066.19	0.015	0.0325	-0.314	81846.5	4.86	103.62
YKL142W	0.0556315	1.21808e+06	0.01	0.206	-0.598	25081.3	4.4	86.97
YKL145W	0.845943	84578.8	0.0116667	0.149	-0.215	51974.5	5.08	75.31
YKL148C	0.587885	66721.9	0.0108333	0.0565	-0.256	70229.3	7.53	74.08
YKL150W	0.298632	690313	0.0225	0.033	-0.3	34141.2	9.11	71.28
YKL151C	0.288397	149731	0.0158333	0.089	-0.336	37358.8	7.61	84.97
YKL152C	0.258391	7.17543e+06	0.0208333	0.487	-0.482	27611.8	9.34	85.17
YKL157W	0.199543	334777	0.0191667	0.006	-0.323	107759	8.21	76.96
YKL180W	0.782494	4.84379e+06	0.0116667	0	-0.251	20572.9	11.54	65.06
YKL182W	0.670072	355576	0.0191667	0	-0.159	228655	5.73	85.14
YKL193C	0.0723236	99497.7	0.0108333	0.1395	-0.401	38875.5	5.2	107.97
YKL210W	0.0403629	165978	0.0216667	0.1225	-0.256	114227	4.72	82.37
YKL212W	0.948736	4057.48	0.02	0.069	-0.172	71125.2	7.8	79.43
YKL213C	0.164631	21578.4	0.0191667	0.25	-0.152	79478	4.63	88.38
YKR001C	0.860339	85835.2	0.0166667	0.065	-0.308	78738.3	8.18	92.91
YKR008W	0.86751	5919.06	0.0175	0	-0.09	72268.1	4.92	80.7
YKR014C	0.761126	23949.8	0.02	0.097	-0.393	26119.2	4.43	78.32
YKR026C	0.942453	7994.37	0.0141667	0.228	-0.409	34015.4	4.97	97.29
YKR043C	0.052081	121293	0.0208333	0.217	-0.215	31014.3	5.83	79
YKR046C	0.873508	92040.1	0.0216667	0.43	-0.425	31247.6	8.66	85.26
YKR048C	0.164576	112352	0.0133333	0.008	-0.164	47827.6	3.96	70.72
YKR066C	0.0344386	101212	0.0183333	0.104	-0.111	40348.3	6.32	60.25
YKR074W	0.00563036	70191.8	0.0216667	0.178	-0.435	18432.9	6.36	71.48
YKR080W	0.0466675	183857	0.0125	0	-0.234	36239	7.01	89.07
YKR081C	0.730703	57413.4	0.0158333	0.019	-0.346	39606.2	9.57	67.95
YLL001W	0.592396	20769.4	0.015	0.052	-0.175	84956.7	5.16	96
YLL018C	0.326874	1.14124e+06	0.0166667	0.344	-0.301	63510.1	6.53	78.12
YLL024C	0.303165	3.52066e+06	0.0116667	0.083	-0.242	69447.5	4.68	78.49
YLL026W	0.156767	175956	0.0158333	0.386	-0.233	102010	5.1	90.99
YLL029W	0.844319	11116.8	0.0233333	0.008	-0.23	84919.4	6.84	76.97
YLL036C	0.940879	7980.92	0.015	0.178	-0.357	56555.5	4.78	82.12
YLL045C	0.765858	530108	0.015	0.495	-0.276	28137.3	10.7	78.99
YLL050C	0.0494615	2.82252e+06	0.0125	0.101	-0.433	15896.9	4.81	71.04
YLR002C	0.968432	5383.07	0.0125	0	-0.256	75572.8	5.71	82.3
YLR009W	0.88346	69157.4	0.01	0.238	-0.496	23989	10.21	54.5
YLR017W	0.537368	31609.8	0.0108333	0.044	-0.253	37858	7.89	75.47
YLR027C	0.0945764	459003	0.0108333	0	-0.291	46061.1	8.55	83.36
YLR028C	0.0936462	161744	0.0225	0.007	-0.288	65277	6.52	86.59
YLR029C	0.912204	483365	0.0116667	0.214	-0.258	24463.9	11.91	56.26
YLR033W	0.97702	2746.06	0.0166667	0.4	-0.166	57798.1	8.37	77.35
YLR043C	0.099524	758257	0.0025	0.029	-0.43	11232.1	4.54	78.94
YLR044C	0.134749	14918204	0.0175	0	-0.163	61486.9	6.11	90.26
YLR048W	0.530079	4.44701e+06	0.0133333	0.033	-0.352	27945.6	4.4	87.07
YLR058C	0.376922	1.79697e+06	0.0166667	0	-0.223	52218	7.47	79.85
YLR060W	0.139919	299984	0.0166667	0	-0.402	67349.5	5.55	84.77
YLR061W	0.622452	2.83266e+06	0.0108333	0.099	-0.427	13692.5	5.95	66.9
YLR069C	0.102491	20945	0.02	0	-0.283	84570.6	6.84	79
YLR075W	0.832727	2625096	0.0166667	0.085	-0.371	25382.9	10.63	69.53
YLR109W	0.0551445	4.50834e+06	0.0133333	0.0005	-0.428	19108.8	4.78	79.92
YLR150W	0.676795	1.30934e+06	0.015	0.694	0.09	30007.5	10.38	47.91
YLR153C	0.386369	198208	0.0191667	0.032	-0.14	75483.3	6.67	81.33
YLR163C	0.333929	18476.7	0.0175	0.3665	-0.095	51082.3	7.04	86.51
YLR167W	0.512545	5197435	0.0108333	0.2965	-0.507	17234.5	10.52	78.83
YLR172C	0.0329725	81407.8	0.0158333	0.0165	-0.377	33830.6	4.56	87.75
YLR174W	0.249085	641191	0.0191667	0.0455	-0.328	46555.6	6.08	82.52
YLR175W	0.811226	117565	0.0116667	0.038	-0.393	54718.6	9.34	75.93
YLR178C	0.0377572	1.04574e+06	0.015	0.002	-0.122	24354.5	6.51	56.29
YLR180W	0.494686	1.09293e+06	0.02	0.0585	-0.228	41803.6	4.83	82.23
YLR195C	0.0975189	42744.2	0.0175	0	-0.203	52837.9	7.49	77.49
YLR196W	0.677127	25657.2	0.02	0.2505	-0.275	63748.6	4.21	71.42
YLR197W	0.892145	165852	0.0116667	0.03	-0.318	56874.8	9.43	80.75
YLR208W	0.503366	167813	0.0233333	0.149	-0.41	33031.2	5.54	81.89
YLR209C	0.106829	41698	0.01	0.137	-0.166	33754.3	7.31	90.72
YLR216C	0.202992	201653	0.0133333	0.406	-0.296	42067.3	6.03	73.25
YLR222C	0.922841	4401.73	0.0233333	0.054	-0.36	91005.6	5.06	96.6
YLR231C	0.164854	66142.2	0.0158333	0	-0.362	51014.4	4.94	84.01
YLR244C	0.867113	43287.5	0.0125	0	-0.374	43376.9	7.96	65.48
YLR249W	0.517424	1.634e+06	0.015	0.0375	-0.238	115925	5.91	86
YLR250W	0.970658	13772.1	0.0133333	0	-0.579	27265.5	4.76	74.58
YLR259C	0.320915	965379	0.00833333	0	-0.333	60741.2	4.95	95.86
YLR262C	0.981188	2654.79	0.0241667	0.188	-0.333	24410.8	5.48	75.56
YLR270W	0.0427489	307427	0.00666667	0.0365	-0.282	40763	6.19	88.41
YLR290C	0.984583	2754.83	0.0133333	0.019	-0.228	31536.7	10.07	81.69
YLR291C	0.986785	10865.8	0.0141667	0.2	-0.274	42571.1	8.1	88.15
YLR303W	0.102458	299331	0.0175	0.0945	-0.133	48663	6.41	78.7
YLR304C	0.0795793	1.12564e+06	0.0191667	0.165	-0.244	85372.2	8.24	79.48
YLR312W-A	0.851208	8100.33	0.00916667	0.264	-0.318	28177.9	9.8	89.67
YLR321C	0.946882	7030.48	0.0191667	0.001	0.059	48756.8	4.83	77.51
YLR325C	0.824077	3.14151e+06	0.01	0.2705	-0.517	8840.7	11.63	90.97
YLR330W	0.840814	21679.6	0.025	0.894	-0.37	73568.9	4.21	67.42
YLR340W	0.708404	5120529	0.0108333	0.008	-0.38	33701.4	4.46	92.05
YLR342W	0.943952	12072	0.0125	0	0.231	214848	7.23	81.02
YLR347C	0.776607	22949.1	0.0133333	0	-0.227	94731.4	4.25	93.45
YLR354C	0.0572146	1.62849e+06	0.0183333	0	-0.276	37034.7	6.33	86.91
YLR355C	0.410518	2.02689e+06	0.0175	0.175	-0.295	44377	9.42	72.55
YLR357W	0.899793	2378.91	0.0108333	0.033	0.203	102313	9.28	68.29
YLR359W	0.0944732	763396	0.0158333	0.05	-0.419	54504	6.39	89.24
YLR370C	0.570287	127866	0.0075	0	-0.249	20579.8	8.19	77.47
YLR378C	0.970706	6661.07	0.0025	0.038	-0.162	52947.9	9.74	112.87
YLR384C	0.851396	18541.1	0.0166667	0	-0.294	152930	4.69	85.61
YLR398C	0.924532	3203.48	0.01	0.017	0.015	146050	6.72	84.18
YLR411W	0.987335	26459.5	0.01	0	-0.356	27536.3	7.81	85.58
YLR420W	0.0249382	249935	0.0166667	0.025	-0.24	40307.6	6.51	85.63
YLR421C	0.715653	84928.6	0.0133333	0.143	-0.418	17889.1	4.17	70.33
YLR429W	0.0236584	35236.2	0.0183333	0.119	-0.351	72540.9	5.64	68.28
YLR432W	0.708864	783275	0.0158333	0	-0.205	56585.5	7.46	85.98
YLR438W	0.0949722	808073	0.0116667	0.044	-0.31	46081.4	6.95	94.97
YLR439W	0.916364	8839.68	0.02	0	-0.361	36965.3	7.76	77.88
YLR441C	0.875629	397643	0.0216667	0.093	-0.419	28763.9	10.75	82.93
YLR447C	0.924994	68228.8	0.0133333	0.034	-0.257	39765.8	4.22	82.5
YLR448W	0.759195	5.64671e+06	0.00583333	0.097	-0.513	20004.8	10.78	85.22
YLR449W	0.592445	133113	0.02	0.975	-0.403	43868.6	4.31	62.06
YML001W	0.834336	21068.3	0.0225	0	-0.376	23033.9	4.54	77.56
YML004C	0.0376789	1.1243e+06	0.0158333	0	-0.334	37205.3	6.84	63.92
YML008C	0.934836	58879.2	0.0158333	0	-0.298	43422.2	5.52	61.42
YML010W	0.624302	17719.7	0.0141667	0.153	0.133	115616	4.86	61.57
YML017W	0.771857	7276.05	0.0308333	0.568	0.618	65589	9.23	42.51
YML022W	0.0708003	597736	0.0075	0.098	-0.473	20580.9	4.75	102.36
YML025C	0.963081	11292.5	0.0233333	0.2645	-0.084	31979	10.17	85.61
YML028W	0.108441	7.38492e+06	0.0158333	0.069	-0.462	21583.8	4.77	91.57
YML035C	0.656659	29339.9	0.0183333	0	-0.145	93288.5	6.59	74.03
YML056C	0.833214	72835.9	0.0116667	0	-0.145	56398.6	8.29	85.96
YML063W	0.842569	3.59608e+06	0.0166667	0.094	-0.408	28832.9	10.78	83.73
YML069W	0.0835469	40101.5	0.0158333	0	-0.273	62961.2	4.48	68.09
YML070W	0.207991	316641	0.0191667	0.0515	-0.244	62192.1	5.05	90.59
YML072C	0.899092	4307.77	0.0125	0.075	-0.069	171072	7.15	78.37
YML073C	0.744165	861938	0.00916667	0.096	-0.489	19980.8	10.81	85.37
YML074C	0.475117	776605	0.0175	0.667	-0.409	46495	4.09	60.63
YML078W	0.00671663	237826	0.0141667	0.1175	-0.248	19922	9.09	70.33
YML085C	0.856219	199086	0.0141667	0.104	-0.255	49778.4	4.71	75.17
YML086C	0.943121	7231.2	0.0183333	0	-0.114	59491.2	6.78	75.48
YML092C	0.205093	293745	0.0158333	0.2715	-0.333	27158.1	5.41	88.27
YML100W	0.614312	239999	0.0208333	0.0135	0.051	123007	6.61	81.95
YML106W	0.0259075	374457	0.0133333	0.1965	-0.393	24662.7	5.85	106.22
YML115C	0.971695	1570.76	0.0183333	0.108	-0.175	61072.2	5.05	77.73
YML126C	0.081551	1.14431e+06	0.0225	0.015	-0.221	55018.1	8.32	78.85
YML127W	0.952078	7313.64	0.01	0.029	-0.157	65220.2	7.93	97.57
YMR004W	0.775112	2799.27	0.0158333	0.191	-0.327	59643.2	5.17	80.34
YMR012W	0.892319	147122	0.0191667	0	-0.096	145148	6.35	80.92
YMR024W	0.865944	11469.6	0.0075	0	-0.211	44015.4	9.9	82.36
YMR027W	0.0792251	66912.1	0.0183333	0.07	-0.407	54119.1	5.33	79.48
YMR033W	0.891655	21147.7	0.015	0.357	-0.293	53056.5	4.78	89.03
YMR038C	0.00753849	50427.7	0.0166667	0.141	-0.336	27328.2	6.66	77.96
YMR039C	0.663249	31152.3	0.0275	0.9985	0.009	33096.8	5.3	53.94
YMR049C	0.862962	32045.5	0.0133333	0.234	-0.33	91666.3	4.8	73.97
YMR072W	0.390709	164821	0.0141667	0.046	-0.328	21575	10.24	67.27
YMR079W	0.16234	506894	0.0158333	0	-0.296	34894	5.16	70.61
YMR080C	0.804913	6950.44	0.0158333	0.208	-0.133	109419	6.44	82.62
YMR083W	0.348309	850068	0.0125	0	-0.384	40375	8.62	91.21
YMR086W	0.904789	5082	0.0166667	0.7785	-0.005	105919	10.42	48.97
YMR092C	0.027344	63584.4	0.0216667	0.055	-0.192	67310	5.27	80.45
YMR093W	0.922422	12291.1	0.0175	0	-0.167	57700.2	9.76	77.55
YMR099C	0.0542951	332738	0.0183333	0.242	-0.389	33949.1	6.05	83.11
YMR105C	0.180418	381598	0.0233333	0.162	-0.223	63084	6.59	76.34
YMR108W	0.801391	45568	0.01	0.245	-0.169	74941.7	8.87	79.29
YMR116C	0.19181	3.51165e+06	0.0158333	0.185	-0.334	34800.6	6.16	84.04
YMR120C	0.104495	914729	0.0191667	0	-0.161	65257.9	6.52	88.21
YMR121C	0.872994	2.20848e+06	0.0125	0.214	-0.258	24463.9	11.91	56.26
YMR125W	0.303535	49347.7	0.00833333	0.014	-0.281	99979.9	4.54	87.77
YMR128W	0.850941	2607.81	0.0158333	0	-0.259	144939	6.26	71.43
YMR131C	0.901532	31266.8	0.0116667	0.286	-0.198	57216.5	4.23	75.68
YMR142C	0.813906	5.79334e+06	0.0125	0.214	-0.354	22550.5	11.68	69.35
YMR146C	0.818033	227551	0.0208333	0.129	-0.369	38742.7	5.41	72.39
YMR169C	0.519625	2.85656e+06	0.015	0.115	-0.293	55379.7	5.42	82.1
YMR170C	0.313458	353745	0.0158333	0.063	-0.331	55181.2	5.24	83.34
YMR186W	0.279225	3.33612e+06	0.01	0.038	-0.353	80858	4.48	81.57
YMR188C	0.857119	18445.5	0.00833333	0.211	-0.505	27645.3	10.29	87.37
YMR189W	0.404956	11053.1	0.015	0.0885	-0.165	114448	7.26	89.61
YMR203W	0.972609	8255.88	0.00666667	0.034	-0.113	42032.8	5.18	81.7
YMR205C	0.426603	403433	0.0141667	0.119	-0.136	104611	6.65	81.52
YMR212C	0.959213	793.354	0.0158333	0.048	-0.218	89191.6	7.53	87.03
YMR217W	0.0589106	448281	0.0183333	0	-0.345	58473.7	6.47	90.95
YMR226C	0.0686149	585450	0.0191667	0	-0.31	29157.7	6.81	98.48
YMR229C	0.740663	49765.9	0.0166667	0.255	-0.396	193111	6.07	89.2
YMR235C	0.234736	125034	0.00833333	0.053	-0.36	45774.9	4.25	99.6
YMR243C	0.99541	13165.8	0.0125	0.667	-0.206	48330.3	6.34	104.13
YMR247C	0.9379	4647.62	0.015	0.0105	-0.214	180155	5.15	93.01
YMR250W	0.115796	368653	0.0191667	0	-0.08	65979.6	6.61	78.24
YMR251W	0.253337	73725.3	0.0225	0	-0.34	42403.3	7.63	72.58
YMR260C	0.193495	334797	0.01	0	-0.444	17423.3	4.44	55.41
YMR290C	0.883283	72997.2	0.0183333	0.22	-0.301	56734.2	9.88	85.62
YMR300C	0.225399	230535	0.0216667	0.056	0.025	56713	6.2	79.13
YMR303C	0.263198	4.78092e+06	0.0108333	0.002	-0.325	36728.3	6.73	88.68
YMR307W	0.781314	120928	0.0233333	0.08	0.063	59559.8	4.24	62.07
YMR308C	0.800652	11388.4	0.015	0.087	-0.228	120969	4.35	101.01
YMR309C	0.8373	173544	0.0158333	0	-0.182	93169	4.6	81.76
YMR314W	0.173273	269857	0.0225	0.2435	-0.242	25604.3	7.49	91.34
YMR315W	0.125984	124578	0.0191667	0.129	-0.353	38211.8	6.61	88.12
YMR318C	0.0546775	629533	0.0183333	0.159	-0.247	39613.9	6.73	80.11
YNL002C	0.906556	75511.3	0.0141667	0.006	-0.429	36570.5	10.14	91.79
YNL005C	0.898749	8681.17	0.015	0.055	-0.311	43253.3	10.43	74.26
YNL007C	0.701721	196585	0.0208333	0.4145	0.15	37595.5	9.51	54.07
YNL010W	0.128225	92513.7	0.0208333	0.016	-0.616	27472.7	5.09	78.95
YNL014W	0.488941	190132	0.0166667	0.0275	-0.269	115853	6.14	86.17
YNL016W	0.141733	146927	0.0325	0.467	0.698	50748.6	4.73	54.32
YNL037C	0.467702	304517	0.0166667	0.033	-0.197	39328.5	9.54	90.84
YNL044W	0.830656	70406.8	0.00583333	0	-0.204	19413.8	8.68	109.19
YNL045W	0.209383	92885.3	0.0166667	0	-0.318	77343.3	6.55	77.48
YNL049C	0.958142	4799.99	0.0141667	0.0375	0.221	98919.4	4.95	86.58
YNL055C	0.959382	141678	0.01	0.011	-0.152	30429.8	8.18	82.77
YNL064C	0.816804	208052	0.0216667	0.214	-0.215	44666.2	6.21	68.29
YNL067W	0.837352	143293	0.0075	0	-0.374	21667.5	10.26	93.11
YNL069C	0.815528	1.2175e+06	0.00833333	0.033	-0.442	22277.6	11.21	80.09
YNL071W	0.910294	145900	0.015	0.9395	-0.127	51819.7	8.02	83.8
YNL085W	0.49307	51850.1	0.0133333	0.0895	-0.03	94478.1	5.31	84.28
YNL088W	0.868754	4816.39	0.0158333	0.0005	-0.176	164211	7.04	75.57
YNL096C	0.797539	950226	0.0191667	0.192	-0.466	21646.6	10.61	95.47
YNL104C	0.18318	119400	0.0233333	0.112	-0.206	68398.6	5.85	75.87
YNL110C	0.859791	118059	0.0108333	0.0865	-0.391	25455.4	9.91	64.36
YNL112W	0.743408	129666	0.0208333	0.0525	0.146	61007.3	9.03	66.62
YNL113W	0.845498	70104.2	0.01	0.2895	-0.39	16130.9	4.04	68.88
YNL117W	0.138855	1.49729e+06	0.0166667	0.1335	-0.135	62789.8	7.2	86.17
YNL118C	0.889794	2262.72	0.01	0.6975	0.174	108652	5.65	69.32
YNL121C	0.919523	4973.74	0.0133333	0.113	-0.137	70110.7	4.97	70.22
YNL132W	0.954653	22153.2	0.0133333	0.0005	-0.211	119350	7.94	87.77
YNL134C	0.0281608	470192	0.02	0	-0.291	41158.7	6.12	95.28
YNL135C	0.10966	2.33437e+06	0.015	0.0475	-0.331	12157	5.83	89.48
YNL137C	0.800606	32509.9	0.0191667	0.037	-0.371	56383.7	10.27	72.54
YNL138W	0.418559	111255	0.02	0.7545	-0.097	57514	5.31	70.83
YNL139C	0.864275	2236.42	0.0166667	0.101	-0.042	183934	7.74	81.89
YNL168C	0.200963	58646.1	0.0141667	0.178	-0.219	28796.4	8.88	85.37
YNL178W	0.82441	3.65684e+06	0.00916667	0	-0.411	26510.1	9.94	87.89
YNL182C	0.903891	7092.1	0.02	0	-0.142	61760.5	5.5	93.23
YNL200C	0.739346	148233	0.0125	0.0865	-0.302	27524.2	8.47	82.72
YNL207W	0.897813	15322.5	0.015	0.025	-0.193	49106.4	4.91	65.21
YNL209W	0.531521	67903.3	0.0175	0.006	-0.308	66584.2	5.14	86.63
YNL220W	0.066659	467028	0.0191667	0	-0.335	48281.8	8.37	89.36
YNL232W	0.48346	15603.5	0.015	0.0035	-0.239	31578.7	4.97	71.32
YNL239W	0.337801	549127	0.015	0.161	-0.274	52090.1	8.03	82.86
YNL241C	0.149202	431199	0.0241667	0	-0.27	57515	6.22	77.32
YNL243W	0.677953	25615.2	0.015	0.001	0.307	108880	5.11	82.97
YNL244C	0.300807	679445	0.00916667	0	-0.497	12313.3	8.22	82.08
YNL247W	0.0951855	109285	0.0191667	0.062	-0.224	87526	6.84	75.78
YNL248C	0.910706	47215.1	0.0208333	0.057	-0.34	46668.3	10.13	87.56
YNL251C	0.324539	12250.8	0.0208333	0.47	0.452	63871.7	9.58	69.95
YNL255C	0.533683	17068.8	0.0125	0.347	-0.413	17107.9	7.88	32.8
YNL284C	0.890372	4159.77	0.0116667	0.0325	-0.266	36383.1	11.06	77.79
YNL287W	0.823654	79887.5	0.0208333	0	-0.221	104798	4.74	95.56
YNL288W	0.956819	9881.47	0.0175	0.006	0.489	41154.9	7.14	94.56
YNL290W	0.856682	8019.94	0.0166667	0.0685	-0.353	38201	6.38	91.65
YNL307C	0.400195	57477.5	0.0133333	0.098	-0.288	43142.3	8.88	83.88
YNL313C	0.255482	10834.1	0.0125	0	-0.164	102321	5.33	91.06
YNL330C	0.831723	9976.45	0.0158333	0.113	-0.203	48887.5	5.2	65.13
YNL331C	0.356848	528406	0.0175	0	-0.279	41988.4	6.73	81.45
YNR001C	0.257256	1.36204e+06	0.0141667	0.309	-0.308	53362.5	8.66	87.82
YNR016C	0.505343	175390	0.0216667	0.007	-0.104	250319	6.21	85.96
YNR021W	0.987893	4171.79	0.00666667	0.0285	-0.177	47106.6	9.94	78.6
YNR034W	0.0489834	73093.8	0.0241667	0.05	-0.184	35652.9	7.66	78.4
YNR035C	0.539151	136136	0.0175	0.008	-0.376	39563.6	6.8	88.04
YNR043W	0.0536248	280362	0.0141667	0.0175	-0.272	44108.3	5.49	73.98
YNR050C	0.0958682	1.05149e+06	0.02	0.0155	-0.393	48906.1	4.87	89.15
YNR051C	0.843747	15829.7	0.0233333	0.692	-0.304	57686.7	9.73	59.18
YNR053C	0.934479	18278.2	0.015	0.0995	-0.314	55510.4	10.11	74.65
YOL004W	0.800768	4376.15	0.0125	0.1365	0.385	174787	5.34	69.64
YOL012C	0.724964	98284.3	0.0116667	0	-0.295	14300	11.34	96.09
YOL038W	0.312743	152539	0.0175	0.2175	-0.233	28439.4	7.45	79.19
YOL039W	0.788433	1.49509e+06	0.0183333	0.249	-0.627	10728.7	3.68	89.67
YOL040C	0.779511	2.07024e+06	0.00916667	0.438	-0.32	16017.2	11.34	70.04
YOL041C	0.911101	24614.2	0.0125	0.151	-0.405	51963.7	10.13	63.33
YOL049W	0.0575882	67576.5	0.0191667	0.048	-0.23	55808.6	5.32	83
YOL057W	0.0484015	94322.7	0.0183333	0.028	-0.319	80496	6.22	78.7
YOL058W	0.0729303	220628	0.0175	0.2835	-0.235	46922.1	5.25	81.83
YOL061W	0.684016	38082.3	0.015	0.095	-0.062	53504.4	7.31	88.92
YOL064C	0.0154392	82527.6	0.0275	0.01	-0.372	39141.6	6.13	90.73
YOL076W	0.950131	3708.23	0.01	0.061	-0.243	92811.6	7.81	89.66
YOL077C	0.903252	47454.5	0.02	0.048	-0.32	33540.8	9.81	78.27
YOL086C	0.386189	16461268	0.0108333	0	-0.235	36845.5	6.67	88.74
YOL097C	0.159194	68464.4	0.0158333	0.064	-0.284	49347.7	6.79	68.31
YOL111C	0.793443	43092.5	0.0158333	0.0905	-0.402	23737.6	9.9	85.39
YOL127W	0.834599	6.65876e+06	0.00583333	0.1835	-0.453	15775.9	10.75	84.43
YOL139C	0.47463	516462	0.0266667	0.242	-0.52	24245.3	5.17	75.32
YOL145C	0.699239	7712.42	0.0133333	0.121	-0.341	124694	6.23	80.08
YOL147C	0.966338	23288.9	0.01	0.009	-0.315	26889.8	10.38	98.84
YOL151W	0.0387553	460682	0.0216667	0	-0.437	38162.8	6.06	81.44
YOR007C	0.194881	163042	0.0158333	0.035	0.17	37200.8	4.41	67.7
YOR014W	0.902014	2910.16	0.0141667	0.064	0.088	85323.6	6.25	72.63
YOR020C	0.240483	734900	0.0158333	0.1945	-0.331	11374.4	9.69	108.94
YOR021C	0.063321	206821	0.0108333	0.24	-0.528	24734.6	4.68	91.97
YOR027W	0.0598305	336044	0.0116667	0.085	-0.078	66252.8	5.26	61.28
YOR035C	0.665133	31947.4	0.0141667	0	-0.343	89538.6	5.27	106.6
YOR039W	0.726324	18607.7	0.0183333	0	-0.346	29836.3	5.91	75.73
YOR046C	0.249268	130348	0.0208333	0.032	-0.225	53874.5	7.55	88.69
YOR048C	0.897748	1800.81	0.0191667	0.193	0.588	115928	6.8	69.73
YOR061W	0.821672	27298.2	0.0183333	0.124	-0.382	39409	8.76	85.14
YOR063W	0.824071	2.90936e+06	0.0141667	0.038	-0.303	43798.5	10.96	67.63
YOR065W	0.976492	9994.1	0.01	0.404	-0.175	34056.9	8.29	66.37
YOR086C	0.976441	1750.62	0.0116667	0.0855	-0.298	133575	7.17	86.86
YOR089C	0.862458	20115.4	0.0133333	0.0675	-0.337	23075.2	5	80.57
YOR091W	0.927027	27002.8	0.0133333	0	-0.476	39531.7	10	53.39
YOR095C	0.125418	164664	0.0216667	0	-0.405	28253.3	5.72	93.27
YOR096W	0.775204	4535275	0.0208333	0.195	-0.55	21632.5	10.53	94.19
YOR099W	0.995027	12556.7	0.0141667	0.009	-0.311	46016.4	6.67	61.28
YOR109W	0.250513	5048.47	0.0175	0.12	-0.073	124575	7.2	77.39
YOR116C	0.945375	4101.88	0.0216667	0.0275	-0.118	162314	8.35	87.41
YOR117W	0.809017	127070	0.0166667	0.255	-0.329	48240.3	4.67	87.5
YOR120W	0.0126211	168957	0.0166667	0.1325	-0.342	35080.5	8.22	89.14
YOR122C	0.0295282	254639	0.0125	0.014	-0.238	13674.6	5.59	90.68
YOR128C	0.18591	284933	0.0141667	0	-0.254	62339	7.36	98.86
YOR142W	0.0734533	426275	0.0116667	0.07	-0.233	35035.8	8.76	88.4
YOR151C	0.361582	30340.7	0.015	0.205	-0.041	138736	6.49	79.4
YOR158W	0.94773	8981.13	0.01	0.16	-0.046	36018.8	10.49	80.72
YOR164C	0.887887	15018.7	0.0166667	0	-0.334	36267.4	4.83	84.35
YOR168W	0.129632	169283	0.0183333	0.24	-0.28	93140.8	8.67	69.12
YOR184W	0.208199	659428	0.0191667	0.026	-0.342	43409.9	6.52	90
YOR187W	0.147603	333338	0.0141667	0.064	-0.312	47966.7	6.64	87.08
YOR198C	0.723121	290202	0.0108333	0.117	-0.324	54652	9.89	80.33
YOR204W	0.824194	230233	0.03	0	0.391	65554.7	7.98	66.71
YOR206W	0.949401	8483.9	0.0158333	0.0605	-0.304	81608.2	8.85	78.62
YOR207C	0.907453	5379.1	0.0191667	0.021	-0.052	129466	8.28	88.87
YOR209C	0.0238104	94432.1	0.02	0.041	-0.348	49016	6.92	75.37
YOR217W	0.845781	6564	0.0133333	0.256	-0.273	94925.4	9.82	77.88
YOR230W	0.184273	664509	0.0241667	0.092	-0.16	48367	5	71.4
YOR234C	0.797095	613876	0.0075	0.088	-0.342	12184.4	11.63	74.08
YOR259C	0.868911	100435	0.0108333	0.131	-0.386	49397.7	5.45	80.57
YOR261C	0.625002	130871	0.0133333	0.022	-0.462	38302.9	5.34	95.12
YOR270C	0.938595	13729.7	0.015	0	-0.219	95502.3	5.16	87.76
YOR285W	0.27329	687847	0.0208333	0.137	-0.338	15410.4	6.35	67.63
YOR298C-A	0.696914	229272	0.0233333	0.566	-0.149	16420	11.31	71.01
YOR310C	0.900856	145505	0.0116667	0.002	-0.37	56965.9	9.55	83.14
YOR317W	0.957375	9288.37	0.0158333	0.093	-0.257	77868.1	7.69	86.2
YOR323C	0.0807154	153191	0.0233333	0.073	-0.205	49728.9	5.25	93.7
YOR326W	0.881383	5596.01	0.005	0.074	-0.103	180662	6.24	88.2
YOR332W	0.379175	549420	0.01	0.149	-0.459	26467.6	5.01	95.15
YOR335C	0.269903	284619	0.0225	0.147	-0.264	107253	5.18	76.41
YOR341W	0.841357	33157.9	0.0141667	0.0535	-0.114	186427	7.07	77.29
YOR361C	0.854855	207082	0.0191667	0.094	-0.21	88116.6	5.84	69.29
YOR362C	0.326715	202306	0.0166667	0.0555	-0.189	31521.3	4.81	77.28
YOR369C	0.373496	3.93681e+06	0.00666667	0	-0.581	15461.8	4.39	109.14
YOR374W	0.229577	2.37941e+06	0.0158333	0.047	-0.197	56721.1	6.72	86.62
YOR375C	0.132434	828411	0.0158333	0.1225	-0.265	49564.4	5.39	77.23
YPL004C	0.404694	2.4396e+06	0.0133333	0.03	-0.209	38042.3	4.34	74.02
YPL012W	0.9852	3688.27	0.0208333	0.03	-0.249	137506	7.02	92.05
YPL028W	0.101115	1.40055e+06	0.01	0.299	-0.27	41729.2	7.46	93
YPL032C	0.905562	5470.7	0.0166667	0.302	0.216	92151.4	9.18	72.07
YPL043W	0.775485	24357.6	0.0116667	0	-0.413	77842.3	9.67	61.41
YPL048W	0.336075	402188	0.0125	0.351	-0.187	47091.1	8.74	70.42
YPL050C	0.981542	7003.71	0.015	0.112	-0.381	45949.9	6.85	79.83
YPL061W	0.130532	1.61642e+06	0.0166667	0.1845	-0.304	54405.6	5.08	85.04
YPL078C	0.968068	9660.74	0.00916667	0.0425	-0.227	26930.4	9.68	96.17
YPL084W	0.717354	7670.71	0.0166667	0.1435	-0.055	97253.6	5.05	75.83
YPL085W	0.967289	703.991	0.0175	0	0.272	241625	5.02	67.33
YPL086C	0.911532	19611.2	0.0191667	0.02	-0.273	63673.9	9.28	76.44
YPL091W	0.148355	171436	0.0166667	0	-0.31	53442.5	7.96	83.1
YPL093W	0.933865	73938.5	0.0133333	0.047	-0.364	74421.2	9.18	75.99
YPL106C	0.172189	1.02352e+06	0.0141667	0.068	-0.194	77339.9	4.86	76.82
YPL111W	0.181001	889636	0.0125	0.065	-0.37	35651.2	5.38	95.47
YPL112C	0.129629	128946	0.0141667	0.0065	-0.224	44920.1	9.48	97.24
YPL117C	0.0675048	197358	0.0183333	0.0215	-0.317	33331.8	4.61	73.16
YPL119C	0.905956	27931.6	0.0175	0.025	0.123	67925	9.22	67.09
YPL120W	0.810593	230201	0.01	0.157	-0.202	63241.4	4.69	87.68
YPL125W	0.904561	7054.68	0.0158333	0.0095	-0.195	119592	4.9	102.98
YPL127C	0.827053	130746	0.0258333	0.807	-0.432	27846.2	10.97	63.63
YPL128C	0.896879	6299.02	0.0141667	0	0.079	62819.4	6.59	81.41
YPL129W	0.702852	24783.5	0.0191667	0.2005	-0.494	27431.4	4.95	85.51
YPL131W	0.663502	3257710	0.0141667	0.046	-0.371	33713.1	6.81	66.27
YPL143W	0.78095	5247380	0.005	0.09	-0.328	12170.4	11.63	74.17
YPL154C	0.41752	1.46041e+06	0.0133333	0.014	-0.264	44476.1	4.45	81.25
YPL160W	0.145267	227575	0.0191667	0.0005	-0.312	124120	5.6	71.52
YPL169C	0.83056	15751.2	0.0125	0.043	0.116	67361.6	9.69	79.33
YPL190C	0.314204	44258.1	0.025	0.4155	0.621	90357.3	4.13	49.08
YPL195W	0.931249	3557.35	0.00666667	0.11	-0.204	106891	4.7	91.77
YPL198W	0.879875	48310.8	0.0108333	0	-0.348	27720.8	10.79	86.24
YPL203W	0.145663	119861	0.0158333	0.0135	0.177	44217.9	7.22	79.01
YPL204W	0.982132	4791.7	0.0125	0	0.449	57354.9	9.66	67.29
YPL210C	0.765576	9888.28	0.0133333	0	-0.267	73568.8	10	89.87
YPL211W	0.876326	277169	0.015	0	-0.291	20385.9	9.75	85.2
YPL218W	0.808726	127566	0.0158333	0	-0.367	21444.8	5.03	95.48
YPL225W	0.295011	432921	0.015	0.1765	-0.545	17440.8	4.95	59.4
YPL226W	0.816546	40470.4	0.015	0.042	0.708	134310	5.6	81.19
YPL231W	0.691261	295729	0.00833333	0.033	-0.169	206900	5.11	81.84
YPL235W	0.738258	71394.8	0.0166667	0.027	-0.174	51598.1	4.96	91.79
YPL237W	0.848793	171625	0.0158333	0.307	-0.348	31590.7	10.19	70.33
YPL240C	0.223392	112766	0.0133333	0.032	-0.361	81368.7	4.54	80.97
YPL243W	0.744609	26058.9	0.01	0	-0.354	69014.7	9.15	91.6
YPL249C-A	0.777226	4.94285e+06	0.00583333	0.1555	-0.457	11155.6	12.14	78.49
YPL260W	0.0474677	48893.4	0.00666667	0.071	-0.353	62749.6	4.75	87.92
YPL262W	0.0396631	262966	0.0108333	0	-0.019	53156.5	8.4	84.92
YPR010C	0.850529	36189.9	0.0183333	0.02	-0.045	135744	7.7	78.41
YPR034W	0.85518	4238.15	0.0133333	0	-0.029	53802.7	5.13	79.51
YPR036W	0.587281	115233	0.0125	0.0505	-0.374	54409.3	6.3	109.13
YPR041W	0.522033	271967	0.0133333	0.45	-0.216	45240.4	4.68	80.44
YPR069C	0.0434392	803931	0.0191667	0.139	-0.393	33312.2	5.24	80.87
YPR074C	0.0588995	929316	0.0116667	0.212	-0.025	73802.2	7.01	82.11
YPR103W	0.302547	114487	0.0183333	0.011	-0.25	31631.9	6.16	78.21
YPR108W	0.70933	62597.5	0.0075	0	-0.348	48946.9	4.89	86.01
YPR110C	0.776601	115804	0.0208333	0.149	-0.399	37679	5.16	79.41
YPR127W	0.105943	859325	0.0233333	0.004	-0.38	38593.1	5.85	83.89
YPR145W	0.0617406	170781	0.0125	0.051	-0.411	64455.8	6.02	74.86
YPR149W	0.955137	118782	0.00416667	0	-0.153	18974.3	9.62	97.79
YPR160W	0.276925	105300	0.02	0	-0.147	103252	5.31	81.83
YPR163C	0.108526	197147	0.0241667	0.637	-0.157	48512.6	4.9	51
YPR165W	0.941966	25645.3	0.0141667	0	-0.253	23151.7	6.02	83.71
YPR181C	0.45742	111762	0.0191667	0	-0.039	85365.4	5.38	82.22
YPR183W	0.967799	48741.4	0.0166667	0.037	-0.3	30363.5	8.06	88.83
YPR184W	0.29069	54630.1	0.0175	0.0305	-0.222	174930	5.53	78.77
YPR189W	0.926602	3495.01	0.0108333	0.0945	-0.279	163681	5.01	92.64
YPR191W	0.566818	415840	0.0175	0.075	-0.27	40479.4	8.3	93.91
