# Supplementary material for: Breaking spore dormancy in budding yeast transforms the cytoplasm and the solubility of the proteome
Source: PLoS Biol. 2023 Apr 20;21(4):e3002042. doi: 10.1371/journal.pbio.3002042 (PMC10118125; doi:10.1371/journal.pbio.3002042)
Supplement: S3 Datasheet — Each sheet contains data for the indicated figure panel. (XLSX) [file pbio.3002042.s012.xlsx]

## Sheet: S3 Data
	Pindex
Common name	0h (Rep1)	0h (Rep2)	0h (Rep3)	1h (Rep1)	1h (Rep2)	1h (Rep3)	3h (Rep1)	3h (Rep2)	3h (Rep3)	6h (Rep1)	6h (Rep2)	6h (Rep3)	veg (Rep1)	veg (Rep2)	veg (Rep3)
BCY1	0.188482	0.238209	0.238209	0.129531	0.207064	0.339504	0.0899294	0.254732	0.123323	0.104786	0.263826	0.153414	0.0368234	0.1711	0.103961
LYS21	0.573692	0.548323	0.548323	0.432015	0.454443	0.379462	0.392952	0.338596	0.211948	0.215763	0.164628	0.343808	0.234464	0.388188	0.361326
LYS20	0.745799	0.71282	0.71282	NaN	NaN	NaN	0.510838	0.440175	0.275533	0.280493	0.214017	0.44695	0.304803	0.504645	0.469724
ACT1	0.940442	1	0.927205	0.780525	0.752336	0.911495	0.825786	0.908082	0.500251	0.761702	0.674591	0.719574	0.85323	0.918305	0.885767
