# Supplementary material for: Breaking spore dormancy in budding yeast transforms the cytoplasm and the solubility of the proteome
Source: PLoS Biol. 2023 Apr 20;21(4):e3002042. doi: 10.1371/journal.pbio.3002042 (PMC10118125; doi:10.1371/journal.pbio.3002042)
Supplement: S4 Datasheet — Each sheet contains data for the indicated figure panel. (XLSX) [file pbio.3002042.s013.xlsx]

## Sheet: S4_DATA
	YAL025C	YBR080C	YDL225W	YDR120C	YDR150W	YDR170C	YDR429C	YER021W	YFR001W	YFR024C-A	YMR004W	YMR108W	YMR128W	YOR039W	YOR298C-A	YBL015W	YBL039C	YBR078W	YER133W	YFL018C	YHR121W	YHR193C	YJL080C	YJL172W	YJR076C	YKL035W	YML010W	YNL085W	YNR016C	YPL154C	YPR041W	YPR181C	YNL255C	YIL062C	YIL074C	YKL019W	YNL251C	CON__Q04695	YAL016W	YAL038W	YAL054C	YBL026W	YBR164C	YDL055C	YDL195W	YDR234W	YDR298C	YER024W	YER110C
YAL025C
YBR080C
YDL225W																									1
YDR120C
YDR150W
YDR170C
YDR429C
YER021W
YFR001W
YFR024C-A
YMR004W
YMR108W
YMR128W
YOR039W
YOR298C-A
YBL015W
YBL039C
YBR078W
YER133W
YFL018C
YHR121W
YHR193C
YJL080C
YJL172W
YJR076C			1
YKL035W
YML010W
YNL085W
YNR016C
YPL154C
YPR041W
YPR181C																																													1
YNL255C
YIL062C
YIL074C
YKL019W
YNL251C
CON__Q04695
YAL016W
YAL038W
YAL054C
YBL026W
YBR164C
YDL055C
YDL195W																																1													1
YDR234W
YDR298C
YER024W
YER110C
YFR015C
YGR130C
YHR025W
YJR009C
YKL148C
YLL001W
YLR048W
YLR370C
YMR169C
YNR035C
YPR036W
YPR191W
YBL056W
YBR101C
YBR112C
YDR502C
YER023W
YER052C
YER069W
YGR086C
YGR244C
YIL053W
YJL026W
YJL123C
YJL136C
YKL013C
YKL151C
YKL196C
YLR163C
YLR180W
YMR072W
YMR170C
YNL014W
YPL004C
YBR089C-A
YBR109C
YDR001C
YGL097W
YGL156W
YIL078W
YJR007W
YKL050C
YLR167W
YLR449W
YML074C
YNL037C
YNL138W
YNL232W
YOR136W
CON__P08779
YDL171C
YDL182W
YFR004W
YJL034W
YJL124C																																										1
YJR064W
YLR017W
YLR208W																																													1
YLR249W
YML100W
YNL209W
YNL243W
YOR261C
[truncated: 63 more columns]
