# Supplementary material for: Breaking spore dormancy in budding yeast transforms the cytoplasm and the solubility of the proteome
Source: PLoS Biol. 2023 Apr 20;21(4):e3002042. doi: 10.1371/journal.pbio.3002042 (PMC10118125; doi:10.1371/journal.pbio.3002042)
Supplement: S5 Datasheet — Each sheet contains data for the indicated figure panel. (XLSX) [file pbio.3002042.s014.xlsx]

## Sheet: S5 C
	Pindex
Systematic name	0h (Rep1)	0h (Rep2)	0h (Rep3)	1h (Rep1)	1h (Rep2)	1h (Rep3)	3h (Rep1)	3h (Rep2)	3h (Rep3)	6h (Rep1)	6h (Rep2)	6h (Rep3)	veg (Rep1)	veg (Rep2)	veg (Rep3)
YAL025C	1	1	1	0.415451	0.633637	1	1	1	1	0.978041	0.991793	1	0.82241	0.845612	0.834011
YBR080C	0.862644	0.886078	0.955954	0.557184	0.626541	1	0.654227	0.944504	0.911509	0.752238	0.765733	0.87992	0.690825	0.805835	0.74833
YDL225W	0.569198	1	1	0	0.360626	0.526829	0.769988	0.469502	0.727908	0.738198	0.675584	0.800474	0.918494	0.58116	0.749827
YDR120C	0.954129	1	0.800472	0	0.44927	0	1	0.805678	1	1	0.87814	0.924356	0.962338	0.758124	0.860231
YDR150W	0.849291	1	0.857637	0.61455	0.658578		1	1	1	1	0.878299	0.819871	0.749469	0.835282	0.792376
YDR170C	0.940971	0.890386	1	0.53654	0.596126	0.870314	0.584172	1	0.726124	0.675874	0.847276	0.8359	0.891358	0.886741	0.889049
YDR429C	0.862858	0.883851	0.951824	0.410922	0.632099	0.885894	0.816771	0.993511	0.766597	0.778639	0.770622	0.679408	0.756221	0.793254	0.774737
YER021W	0.857133	0.904104	0.845158	0.494269	0.626564	0.988587	0.607943	0.878282	0.711814	0.730176	0.788311	0.66737	0.833373	0.713677	0.773525
YFR001W	0.769593	1	1	0.753431	0.466159	1	1	0.857173	0.836355	0.763537	0.838107	0.663115	0.776131	0.357725	0.566928
YFR024C-A	0.517807	1	0.720952	0.329199	0.787732	0.824504	1	0.579584	0.947243	0.96335	0.839514	0.827105	0.8252	0.865263	0.845232
YMR004W	1	1	0.773728	0.390201	0.666577	1	0.746834	0.868866	0.925254	1	0.727612	0.731694	1	0.516834	0.758417
YMR108W	0.730733	1	1	0.437171	0.558868	1	0.835165	0.79063	0.743728	0.80904	0.876796	0.923085	0.863261	0.843586	0.853424
YMR128W	0.669413	1	1	0.509187	0.656065		1	1	1	1	0.778288	1	0.628082	0.716078	0.67208
YOR039W	0.632624	0.693167	1	0.230939	0	1	0.918362	1	1	1	0.711388	0.716635	0.704132	1	0.852066
YOR298C-A	1	1	0.966397	0.546666	0.345844	0.966187	0.430802	0.906409	0.83544	0.926294	0.572568	0.837684	0.53817	0.541843	0.540006

## Sheet: S5 D
	Pindex
Common name	0h (Rep1)	0h (Rep2)	0h (Rep3)	1h (Rep1)	1h (Rep2)	1h (Rep3)	3h (Rep1)	3h (Rep2)	3h (Rep3)	6h (Rep1)	6h (Rep2)	6h (Rep3)	veg (Rep1)	veg (Rep2)	veg (Rep3)
Hsp42	1	1	1	0.071915	0.406257	0.092759	0.435672	0.707881	0.920833	0.548519	0.481544	0.406099	0.610797	0.503776	0.567014
Hsp26	0.233979	0.227384	0.222985	0.076187	0.166585	0.229477	0.188918	0.222277	0.168613	0.246738	0.285466	0.19489	0.156824	0.118758	0.137791
Hsp104	0.247619	0.242901	0.198283	0.134124	0.215778	0.180538	0.085442	0.25533	0.098037	0.099271	0.326063	0.281364	0.092794	0.119672	0.106233
Hsp82	0.473766	0.473982	0.386009	0.018986	0.271191	0.339329	0.250838	0.493296	0.039197	0	0.190373	0.229207	0.241711	0.322803	0.292338
Ssa1	0.336726	0.428488	0.39993	0.241071	0.306337	0.311855	NaN	NaN	NaN	0.202266	0.325301	0.336356	NaN	NaN	NaN
Ssa2	0.196288	0.189465	0.249437	0.156218	0.220426	0.323732	0.169561	0.223133	0.201057	0.842492	0.184139	0.446633	0.130653	0.270659	0.221943
