# Supplementary material for: Breaking spore dormancy in budding yeast transforms the cytoplasm and the solubility of the proteome
Source: PLoS Biol. 2023 Apr 20;21(4):e3002042. doi: 10.1371/journal.pbio.3002042 (PMC10118125; doi:10.1371/journal.pbio.3002042)
Supplement: S1 Data — Each sheet contains data for the indicated figure panel. (XLSX) [file pbio.3002042.s015.xlsx]

## Sheet: S1 B
#particle	viscosity	time point	px	Particle Diameter [micron]
1	1035	0	2.27219	295.384
2	987	0	2.10618	273.803
3	1046	0	2.47074	321.197
4	1307.5	0	2.42989	315.885
5	1272.51	0	2.28038	296.449
6	1150.6	0	2.05795	267.534
7	1202.9	0	2.29357	298.164
8	1384.49	0	2.76953	360.038
9	1248.4	0	2.45068	318.588
10	1261.48	0	2.48942	323.625
11	1336.27	0	2.2139	287.807
12	1107.72	0	2.3402	304.226
13	856.8	0	2.15788	280.525
14	1048.56	0	2.4054	312.702
15	1032.83	0	2.32483	302.228
16	794.981	0	2.36473	307.414
17	1161.37	0	2.36113	306.947
18	1161.5	0	2.34938	305.419
19	1140.28	0	2.25357	292.965
20	905.435	0	2.02949	263.834
21	1052.4	0	2.36324	307.222
22	900.5	0	2.17821	283.167
23	879	0	2.4688	320.944
24	1138.5	1	2.34948	305.432
25	1108	1	2.28525	297.082
26	1250.6	1	2.33221	303.188
27	1438.25	1	2.07971	270.362
28	1999.7	1	2.36794	307.833
29	1265.66	1	2.4244	315.172
30	1423.19	1	2.12332	276.032
31	1522.9	1	2.06727	268.745
32	1173.2	1	2.22763	289.592
33	1487.6	1	2.07255	269.431
34	1439.8	1	2.31956	301.543
35	1318.4	1	2.28049	296.464
36	992.48	1	2.45091	318.619
37	1123.4	1	2.40463	312.602
38	1236.1	1	2.30576	299.749
39	974.479	1	2.17631	282.92
40	1233	2	2.27091	295.218
41	1043	2	2.39892	311.86
42	1148	2	2.63928	343.106
43	989	2	2.56431	333.36
44	865	2	2.48163	322.612
45	1076	2	2.30413	299.536
46	976	2	2.40708	312.921
47	824	3	2.51049	326.364
48	546	3	2.32182	301.837
49	803	3	2.20098	286.127
50	469	3	2.57796	335.135
51	321	3	2.68782	349.416
52	545	3	2.63083	342.007
53	298	3	2.23055	289.972
54	445	3	2.56898	333.967
55	322	3	2.38772	310.403
56	311	3	2.77019	360.124
57	509	3	2.40642	312.834
58	277	3	2.64854	344.311
59	351	3	2.51523	326.98
60	419	3	2.61838	340.39
61	335	3	2.35266	305.846
62	234	3	2.50173	325.225
63	678	3	2.37784	309.119
64	289	3	2.62286	340.972
65	341	3	2.33946	304.129
66	227	3	2.57907	335.279
67	306	3	2.69057	349.774
68	415	3	2.40775	313.008
69	226	3	2.35915	306.69
70	383	3	2.5068	325.884
71	319	4	2.36813	307.857
72	134	4	2.46808	320.85
73	441	4	2.62106	340.737
74	289	4	2.40751	312.977
75	122	4	2.34003	304.204
76	285	4	2.61102	339.432
77	143	4	2.87039	373.151
78	346	4	2.14106	278.338
79	266	4	2.54249	330.524
80	134	4	2.27013	295.117
81	251	4	2.53402	329.422
82	312	4	2.37861	309.219
83	134	4	2.33714	303.828
84	356	4	2.56841	333.893
85	210	4	2.43096	316.024
86	215	4	2.48877	323.541
87	109	6	2.61724	340.241
88	83	6	2.3487	305.331
89	146	6	2.55051	331.566
90	78	6	2.44806	318.248
91	58.9	6	2.24253	291.529
92	79	6	2.92545	380.309
93	104	6	2.27037	295.148
94	127	6	2.55036	331.547
95	85	6	2.43658	316.756
96	56	6	2.55013	331.517
97	134	6	2.35811	306.555
98	69.99	6	2.5416	330.408
99	88.21	6	2.46777	320.81
100	89.65	6	2.57357	334.564
101	42.7	6	2.49008	323.711
102	56	6	2.32868	302.728
103	79.4	6	2.71388	352.804
104	97	6	2.80624	364.811
105	66.99	6	2.54696	331.104
106	81.2	6	2.72979	354.873
107	98.33	6	2.50642	325.835
108	65	6	2.57926	335.304
109	122	6	2.48075	322.497
110	20	vegetative	2.48279	322.763
111	25	vegetative	2.34561	304.929
112	24.331	vegetative	2.40015	312.02
113	18.4	vegetative	2.70088	351.115
114	42.2	vegetative	2.39956	311.943
115	24.56	vegetative	2.59079	336.803
116	53.87	vegetative	2.50521	325.677
117	24.12	vegetative	2.62583	341.358
118	25.55	vegetative	2.3991	311.883
119	21.72	vegetative	2.55953	332.739
120	16.8	vegetative	2.79216	362.981
121	20.56	vegetative	2.38956	310.643
122	26.134	vegetative	2.32185	301.841
123	23.431	vegetative	2.703	351.39
124	22.772	vegetative	2.56697	333.706
125	23	vegetative	2.36336	307.236
126	29.56	vegetative	2.48269	322.75
127	33.87	vegetative	2.6153	339.989
128	24.12	vegetative	2.71405	352.826
129	25.55	vegetative	2.36275	307.158
130	21.12	vegetative	2.08586	271.162
131	18.34	vegetative	2.50207	325.27
132	52.445	vegetative	2.27859	296.217

## Sheet: S1 C
	Mean Squared Displacement MSD [micron ^2]
lag time [s]	rep1	rep2	rep3	rep4	rep5	rep6	rep7	rep8	rep9	rep10	rep11	rep12	rep13	rep14	rep15	rep16	rep17	time point
0.5	0.00552173	0.00116611	0.00158192	0.00215211	0.00848099	0.0763817	0.0957069	0.0880318	0.145125	0.14356	0.0897924	0.00152763	0.00191414	0.00176063	0.00290251	0.00287121	0.00179585	3
1	0.00625289	0.00112561	0.00215183	0.0026046	0.0116447	0.112312	0.181228	0.169695	0.213392	0.271843	0.173088	0.00224623	0.00362457	0.00339389	0.00426784	0.00543685	0.00346177	3
1.5	0.00657348	0.00132882	0.00296229	0.00326028	0.0116567	0.143143	0.269545	0.248721	0.271971	0.404317	0.253696	0.00286285	0.00539089	0.00497443	0.00543942	0.00808634	0.00507392	3
2	0.00654853	0.00134471	0.00384589	0.00347498	0.0127617	0.158965	0.345417	0.33316	0.302033	0.518125	0.339824	0.0031793	0.00690833	0.00666321	0.00604066	0.0103625	0.00679647	3
2.5	0.00826943	0.00133751	0.0041405	0.00408044	0.0146138	0.195023	0.417531	0.417969	0.370544	0.626297	0.426328	0.00390046	0.00835062	0.00835938	0.00741087	0.0125259	0.00852657	3
3	0.00850975	0.00148184	0.00491213	0.00439525	0.0158131	0.225166	0.488695	0.493664	0.427815	0.733043	0.503538	0.00450332	0.0097739	0.00987329	0.00855631	0.0146609	0.0100708	3
3.5	0.00823277	0.00153944	0.00523046	0.00453973	0.0164262	0.261315	0.560234	0.571999	0.496499	0.840352	0.583439	0.00522631	0.0112047	0.01144	0.00992999	0.016807	0.0116688	3
4	0.00853389	0.00161577	0.00551549	0.00451845	0.0177656	0.290723	0.610314	0.628821	0.552373	0.915472	0.641398	0.00581445	0.0122063	0.0125764	0.0110475	0.0183094	0.012828	3
4.5	0.00943416	0.00163493	0.00560729	0.00506669	0.01991	0.317613	0.644996	0.701065	0.603464	0.967495	0.715086	0.00635226	0.0128999	0.0140213	0.0120693	0.0193499	0.0143017	3
5	0.0093676	0.0018062	0.00583386	0.00543899	0.0209977	0.320737	0.680118	0.754197	0.6094	1.02018	0.769281	0.00641473	0.0136024	0.0150839	0.012188	0.0204036	0.0153856	3
5.5	0.00987954	0.00177027	0.00601783	0.00578202	0.0215222	0.32812	0.695427	0.803819	0.524992	1.04314	0.819895	0.0065624	0.0139085	0.0160764	0.0104998	0.0208628	0.0163979	3
6	0.00931408	0.00190434	0.00611492	0.00586532	0.0219735	0.327129	0.692286	0.848411	0.523407	1.03843	0.865379	0.00654259	0.0138457	0.0169682	0.0104681	0.0207686	0.0173076	3
6.5	0.0107232	0.00189194	0.00634515	0.00607949	0.0239912	0.34357	0.685045	0.893055	0.549712	1.02757	0.910916	0.0068714	0.0137009	0.0178611	0.0109942	0.0205513	0.0182183	3
7	0.0110222	0.0020133	0.006645	0.00616601	0.0259741	0.360973	0.696059	0.940185	0.577557	1.04409	0.958989	0.00721946	0.0139212	0.0188037	0.0115511	0.0208818	0.0191798	3
7.5	0.0111747	0.00213896	0.00664747	0.00594399	0.0274076	0.380359	0.715644	1.00015	0.608574	1.07347	1.02015	0.00760717	0.0143129	0.0200029	0.0121715	0.0214693	0.020403	3
8	0.0112576	0.00218229	0.00684932	0.00629523	0.0277721	0.391602	0.740538	1.06804	0.626564	1.11081	1.0894	0.00783204	0.0148108	0.0213607	0.0125313	0.0222162	0.0217879	3
8.5	0.0113914	0.00228729	0.00705427	0.00614465	0.0278485	0.423694	0.774088	1.12638	0.677911	1.16113	1.14891	0.00847389	0.0154818	0.0225277	0.0135582	0.0232227	0.0229783	3
9	0.0115506	0.00240881	0.00717222	0.00648934	0.0290407	0.460019	0.793106	1.17599	0.73603	1.18966	1.19951	0.00920037	0.0158621	0.0235198	0.0147206	0.0237932	0.0239902	3
9.5	0.0110796	0.00269515	0.0073399	0.00674135	0.0286518	0.502971	0.846897	1.22258	0.804754	1.27035	1.24703	0.0100594	0.0169379	0.0244516	0.0160951	0.0254069	0.0249406	3
10	0.0118579	0.00270944	0.00760717	0.00681105	0.0278865	0.533327	0.881095	1.25503	0.853323	1.32164	1.28013	0.0106665	0.0176219	0.0251007	0.0170665	0.0264328	0.0256027	3
10.5	0.0117896	0.00298223	0.00799247	0.00641585	0.028735	0.567346	0.903249	1.28564	0.907754	1.35487	1.31135	0.0113469	0.018065	0.0257127	0.0181551	0.0270975	0.026227	3
11	0.0124524	0.00293512	0.00863472	0.00671111	0.0290615	0.595739	0.945021	1.29665	0.953183	1.41753	1.32259	0.0119148	0.0189004	0.025933	0.0190637	0.0283506	0.0264517	3
11.5	0.0115496	0.00314045	0.00937744	0.00669398	0.0279957	0.63388	0.994365	1.31178	1.01421	1.49155	1.33801	0.0126776	0.0198873	0.0262356	0.0202842	0.029831	0.0267603	3
12	0.0115922	0.00320344	0.00988796	0.00626548	0.0284729	0.663945	1.0179	1.34944	1.06231	1.52685	1.37643	0.0132789	0.020358	0.0269887	0.0212462	0.030537	0.0275285	3
12.5	0.0119852	0.00334103	0.0105051	0.00582884	0.0290707	0.690501	1.0538	1.38014	1.1048	1.58071	1.40774	0.01381	0.0210761	0.0276028	0.022096	0.0316141	0.0281549	3
13	0.0124948	0.00334256	0.0113059	0.00614784	0.0301175	0.702997	1.08829	1.41575	1.12479	1.63243	1.44407	0.0140599	0.0217657	0.0283151	0.0224959	0.0326486	0.0288814	3
13.5	0.0115116	0.00357704	0.0118063	0.00632746	0.0310804	0.722751	1.13213	1.46143	1.1564	1.6982	1.49066	0.014455	0.0226426	0.0292286	0.023128	0.033964	0.0298131	3
14	0.0121694	0.00368698	0.0121899	0.00682681	0.0322517	0.749366	1.16571	1.49137	1.19899	1.74856	1.5212	0.0149873	0.0233141	0.0298274	0.0239797	0.0349712	0.030424	3
14.5	0.0127557	0.00395582	0.0125097	0.0069047	0.0332023	0.768077	1.18282	1.53749	1.22892	1.77424	1.56824	0.0153615	0.0236565	0.0307497	0.0245785	0.0354847	0.0313647	3
15	0.0124734	0.00396085	0.0127675	0.0076277	0.0346625	0.787268	1.19226	1.57389	1.25963	1.78839	1.60536	0.0157454	0.0238452	0.0314777	0.0251926	0.0357678	0.0321073	3
15.5	0.0124238	0.00406097	0.0129199	0.00786146	0.034603	0.797368	1.19184	1.60771	1.27579	1.90694	1.63986	0.0159474	0.0238368	0.0321541	0.0255158	0.0381389	0.0327972	3
16	0.0135076	0.00431959	0.0127923	0.00787662	0.0344737	0.82849	1.20848	1.63548	1.32558	1.93357	1.66819	0.0165698	0.0241696	0.0327097	0.0265117	0.0386714	0.0333639	3
16.5	0.0129102	0.00442612	0.0127455	0.00760733	0.0362166	0.842904	1.23675	1.64321	1.34865	1.9788	1.7418	0.0168581	0.024735	0.0328641	0.0269729	0.039576	0.034836	3
17	0.0118536	0.0047009	0.0124305	0.00783611	0.0378122	0.85138	1.24002	1.65779	1.36221	1.98404	1.75725	0.0170276	0.0248005	0.0331557	0.0272442	0.0396808	0.0351451	3
17.5	0.0123993	0.00473232	0.0125655	0.0080632	0.0390716	0.851882	1.2621	1.66493	1.36301	2.01936	1.76483	0.0170376	0.025242	0.0332986	0.0272602	0.0403872	0.0352966	3
18	0.012528	0.00492454	0.0124811	0.00785968	0.0397092	0.873714	1.28583	1.69205	1.39794	2.05732	1.79357	0.0174743	0.0257165	0.0338409	0.0279589	0.0411464	0.0358714	3
18.5	0.0117752	0.00486956	0.0124341	0.00793363	0.0386754	0.873061	1.30417	1.69617	1.3969	2.08668	1.79794	0.0174612	0.0260835	0.0339235	0.0279379	0.0417336	0.0359589	3
19	0.0123984	0.00491972	0.0125027	0.00805663	0.0399481	0.862712	1.33228	1.72202	1.38034	2.13165	1.82534	0.0172542	0.0266457	0.0344404	0.0276068	0.042633	0.0365068	3
19.5	0.0129146	0.00502444	0.0123368	0.00795015	0.0403979	0.86549	1.34798	1.77591	1.38478	2.15677	1.88246	0.0173098	0.0269597	0.0355182	0.0276957	0.0431354	0.0376493	3
20	0.0120609	0.0049864	0.012372	0.00757624	0.0426635	0.861621	1.37777	1.79973	1.37859	2.20443	1.90771	0.0172324	0.0275553	0.0359946	0.0275719	0.0440885	0.0381543	3
20.5	0.0129752	0.00534479	0.0124189	0.0079355	0.0437549	0.863384	1.41504	1.80809	1.38141	2.26407	1.91657	0.0172677	0.0283009	0.0361617	0.0276283	0.0452814	0.0383314	3
21	0.0120683	0.00530507	0.012893	0.00831155	0.0415141	0.871187	1.41242	1.82804	1.3939	2.25988	1.93772	0.0174237	0.0282485	0.0365608	0.027878	0.0451976	0.0387544	3
21.5	0.0125587	0.00556144	0.0131699	0.00853646	0.0396344	0.889213	1.41674	1.82005	1.42274	2.26678	1.92926	0.0177843	0.0283348	0.0364011	0.0284548	0.0453356	0.0385852	3
22	0.0120988	0.00565243	0.0133688	0.00881806	0.0397357	0.902787	1.41636	1.80324	1.44446	2.26617	1.91143	0.0180557	0.0283271	0.0360647	0.0288892	0.0453234	0.0382286	3
22.5	0.012689	0.00572609	0.0134589	0.00920481	0.0402281	0.912139	1.41655	1.79129	1.45942	2.26649	1.89876	0.0182428	0.0283311	0.0358257	0.0291884	0.0453297	0.0379752	3
23	0.0120897	0.00588897	0.0138337	0.00945771	0.0386397	0.92998	1.43527	1.80951	1.48797	2.29644	1.91808	0.0185996	0.0287055	0.0361902	0.0297594	0.0459287	0.0383616	3
23.5	0.0131352	0.00606508	0.0139515	0.00971396	0.0387868	0.935849	1.48573	1.84461	1.49736	2.37716	1.95529	0.018717	0.0297146	0.0368922	0.0299472	0.0475433	0.0391058	3
24	0.0119142	0.00623337	0.0145252	0.0101099	0.03895	0.944105	1.53943	1.88038	1.51057	2.58623	1.9932	0.0188821	0.0307885	0.0376075	0.0302114	0.0517247	0.039864	3
24.5	0.0129768	0.00616717	0.0142317	0.0103403	0.0377683	0.9448	1.5791	1.91714	1.51168	2.65289	2.03217	0.018896	0.031582	0.0383428	0.0302336	0.0530577	0.0406434	3
25	0.0123307	0.00620643	0.0138607	0.0106969	0.0372713	0.932773	1.63134	1.96172	1.49244	2.74066	2.00095	0.0186555	0.0326269	0.0392343	0.0298487	0.0548132	0.040019	3
25.5	0.0125386	0.00618524	0.0134444	0.0108603	0.0386567	0.920285	1.68294	2.00995	1.47246	2.82735	2.05015	0.0184057	0.0336589	0.040199	0.0294491	0.0565469	0.041003	3
26	0.0112306	0.00652854	0.0126861	0.0115808	0.0413058	0.932038	1.73607	2.08351	1.49126	2.9166	2.12518	0.0186408	0.0347214	0.0416702	0.0298252	0.0583319	0.0425036	3
26.5	0.0126134	0.00670468	0.0122469	0.0113504	0.040689	0.940723	1.77361	2.1677	1.50516	2.97966	2.21106	0.0188144	0.0354721	0.0433541	0.0301031	0.0595932	0.0442211	3
27	0.0110515	0.00637237	0.0117829	0.0117439	0.0399975	0.967576	1.83794	2.2287	1.54812	3.08774	2.27328	0.0193515	0.0367588	0.0445741	0.0309624	0.0617548	0.0454656	3
27.5	0.0122743	0.00652213	0.0116321	0.0119303	0.0395251	0.985973	1.87523	2.30794	1.57756	3.15038	2.3541	0.0197195	0.0375045	0.0461589	0.0315511	0.0630076	0.047082	3
28	0.0119668	0.00641155	0.0111437	0.0127723	0.0399308	1.016	1.9038	2.36829	1.6256	3.19838	2.41565	0.02032	0.0380759	0.0473657	0.032512	0.0639676	0.048313	3
28.5	0.0129731	0.00665071	0.0107724	0.0129685	0.0406308	1.03726	1.9197	2.40639	1.65962	3.22509	2.45451	0.0207452	0.038394	0.0481277	0.0331924	0.0645019	0.0490903	3
29	0.0123478	0.00679986	0.0102485	0.0128353	0.0417134	1.07621	1.92882	2.41957	1.72193	3.24041	2.46796	0.0215242	0.0385764	0.0483913	0.0344387	0.0648083	0.0493592	3
29.5	0.0128497	0.00689783	0.00971658	0.0133086	0.043622	1.10662	1.94901	2.42109	1.77059	3.27434	2.46951	0.0221324	0.0389803	0.0484218	0.0354119	0.0654868	0.0493902	3
30	0.0128172	0.00724024	0.00959519	0.0130682	0.0456005	1.1035	2.01704	2.43495	1.76559	3.38863	2.48365	0.0220699	0.0403409	0.048699	0.0353118	0.0677727	0.049673	3
30.5	0.0125646	0.00746307	0.00944748	0.0125901	0.048571	1.12154	2.13171	2.4317	1.79447	3.58127	2.48034	0.0224309	0.0426341	0.0486341	0.0358894	0.0716253	0.0496068	3
31	0.0133322	0.00731807	0.010169	0.0118548	0.0481795	1.13837	2.23389	2.42394	1.82139	3.75294	2.47242	0.0227673	0.0446779	0.0484789	0.0364277	0.0750588	0.0494485	3
31.5	0.0132161	0.00737027	0.0104629	0.012069	0.0496878	1.16612	2.31976	2.41811	1.86578	3.8972	2.46648	0.0233223	0.0463952	0.0483623	0.0373157	0.0779439	0.0493295	3
32	0.0131931	0.00748094	0.0111346	0.0123547	0.05424	1.18522	2.42707	2.41983	1.89635	4.07748	2.46823	0.0237044	0.0485414	0.0483966	0.037927	0.0815495	0.0493646	3
32.5	0.0136155	0.0077307	0.0113481	0.0119647	0.055497	1.19342	2.54219	2.4183	1.90947	4.27088	2.46667	0.0238684	0.0508439	0.0483661	0.0381895	0.0854177	0.0493334	3
33	0.0135865	0.00742968	0.0114344	0.0122341	0.0533199	1.1949	2.66185	2.41402	1.91184	4.4719	2.4623	0.023898	0.0532369	0.0482804	0.0382368	0.089438	0.049246	3
33.5	0.013364	0.00757748	0.0114373	0.0122228	0.0560826	1.20641	2.74618	2.40411	1.93026	4.61358	2.45219	0.0241283	0.0549236	0.0480822	0.0386052	0.0922717	0.0490439	3
34	0.0125293	0.00734038	0.0107055	0.0121607	0.057942	1.22315	2.81254	2.40025	2.20167	4.72506	2.44825	0.024463	0.0562508	0.048005	0.0440334	0.0945013	0.0489651	3
34.5	0.0130933	0.00739912	0.010517	0.0123053	0.0590655	1.24934	2.85198	2.38144	2.24881	3.99277	2.42907	0.0249868	0.0570396	0.0476287	0.0449762	0.0798554	0.0485813	3
35	0.0137582	0.00739286	0.0103796	0.0120463	0.0595272	1.27314	2.90899	2.38469	2.29165	4.07259	2.43239	0.0254628	0.0581798	0.0476939	0.045833	0.0814517	0.0486477	3
35.5	0.0139744	0.0074886	0.00963299	0.0124004	0.0598523	1.31492	2.92759	2.40132	2.36686	4.09863	2.44934	0.0262984	0.0585519	0.0480264	0.0473371	0.0819726	0.0489869	3
36	0.0147485	0.00732233	0.00932025	0.0123684	0.0646653	1.35048	2.9341	2.40192	2.43086	4.10775	2.44996	0.0270095	0.0586821	0.0480383	0.0486171	0.0821549	0.0489991	3
36.5	0.014128	0.00755145	0.0087986	0.0124079	0.0673567	1.39219	2.92961	2.39468	2.50594	4.10145	2.44257	0.0278437	0.0585922	0.0478936	0.0501187	0.0820291	0.0488514	3
37	0.0156286	0.00774107	0.00879364	0.0124711	0.0673446	1.44243	2.92438	2.42536	2.59637	4.09413	2.47387	0.0288486	0.0584876	0.0485073	0.0519275	0.0818826	0.0494774	3
37.5	0.0161496	0.00793582	0.0087597	0.0130733	0.0711365	1.48716	2.87826	2.46025	2.67688	4.02956	2.50945	0.0297431	0.0575651	0.049205	0.0535376	0.0805912	0.0501891	3
38	0.0169726	0.00793458	0.00858225	0.0128904	0.0744318	1.51925	2.83827	2.53508	2.73465	3.97358	2.78859	0.030385	0.0567654	0.0507016	0.0546929	0.0794716	0.0557718	3
38.5	0.0178844	0.00803225	0.00859274	0.0129628	0.0781718	1.54826	2.79177	2.57286	2.78687	3.90848	2.83015	0.0309652	0.0558354	0.0514573	0.0557373	0.0781696	0.056603	3
39	0.0186271	0.00834654	0.00791522	0.0127921	0.0806993	1.59225	2.81865	2.62998	2.86606	3.94611	2.89298	0.0318451	0.0563729	0.0525997	0.0573212	0.0789221	0.0578596	3
39.5	0.0188869	0.00813306	0.00771045	0.0124705	0.0816886	1.61914	2.84455	2.68163	2.91445	3.98237	2.9498	0.0323828	0.0568909	0.0536326	0.058289	0.0796473	0.0589959	3
40	0.0178489	0.00815344	0.00731448	0.0122934	0.0834738	1.63519	2.86257	2.73951	2.94334	4.0076	3.01346	0.0327038	0.0572515	0.0547901	0.0588668	0.0801521	0.0602691	3
40.5	0.0178811	0.0080753	0.00726889	0.0124719	0.0838659	1.63473	2.8338	2.75338	2.94251	3.96731	3.02872	0.0326945	0.0566759	0.0550676	0.0588501	0.0793463	0.0605744	3
41	0.0169024	0.00796253	0.00773511	0.0129801	0.0854579	1.63785	2.85423	2.7708	2.94812	3.99592	3.04788	0.0327569	0.0570845	0.0554159	0.0589625	0.0799184	0.0609575	3
41.5	0.0181654	0.00843606	0.00840917	0.0139837	0.0864538	1.65448	2.88033	2.7708	2.97807	4.03246	3.04788	0.0330896	0.0576065	0.0554159	0.0595614	0.0806492	0.0609575	3
42	0.0179514	0.00825267	0.00899296	0.0147043	0.0906904	1.67875	2.87605	2.7765	3.02175	4.02647	3.05415	0.0335749	0.057521	0.0555299	0.0604349	0.0805294	0.0610829	3
42.5	0.0173022	0.00838179	0.00989916	0.0147714	0.0907755	1.72223	2.83637	2.78517	3.10002	3.97091	3.3422	0.0344446	0.0567274	0.0557034	0.0620003	0.0794183	0.0668441	3
43	0.0162929	0.0083614	0.0106968	0.0140816	0.0892044	1.72024	2.86164	2.72614	3.09643	4.0063	2.99875	0.0344047	0.0572329	0.0545228	0.0619285	0.080126	0.0599751	3
43.5	0.0163877	0.00862693	0.0116592	0.0137095	0.0901388	1.77399	2.81001	2.63157	3.19318	3.93402	2.89473	0.0354798	0.0562003	0.0526314	0.0638637	0.0786804	0.0578946	3
44	0.0161861	0.00853134	0.012275	0.0137156	0.0903043	1.86259	2.75308	2.6028	3.35266	3.85431	2.86308	0.0372518	0.0550616	0.052056	0.0670533	0.0770862	0.0572616	3
44.5	0.014932	0.00902623	0.0127108	0.0133595	0.0899779	1.93844	2.64769	2.59676	3.48919	3.70677	2.85644	0.0387688	0.0529538	0.0519353	0.0697838	0.0741353	0.0571288	3
45	0.0155135	0.00860433	0.012281	0.0135203	0.0892505	2.01009	2.54294	2.59845	3.61815	3.56011	2.8583	0.0402017	0.0508587	0.0519691	0.0723631	0.0712022	0.057166	3
45.5	0.0166923	0.00947945	0.0119333	0.0136849	0.0894848	2.08677	2.49528	2.56907	3.13016	3.4934	2.82598	0.0417354	0.0499057	0.0513814	0.0626032	0.069868	0.0565195	3
46	0.0148704	0.00932918	0.0118164	0.0144303	0.0855545	2.19507	2.46279	2.54067	3.29261	3.4479	2.79474	0.0439014	0.0492558	0.0508134	0.0658521	0.0689581	0.0558948	3
46.5	0.0143799	0.0096158	0.010674	0.0144398	0.0865046	2.23384	2.40677	2.57664	3.35076	3.36948	2.8343	0.0446769	0.0481354	0.0515328	0.0670153	0.0673896	0.0566861	3
47	0.0120833	0.00924367	0.0114105	0.0143694	0.0832066	2.30281	2.39009	2.6372	3.45422	3.34613	2.90092	0.0460562	0.0478018	0.052744	0.0690843	0.0669226	0.0580184	3
47.5	0.01385	0.00963523	0.0116396	0.0142858	0.0841366	2.38346	2.42162	2.67956	3.57519	3.39027	2.94751	0.0476692	0.0484325	0.0535911	0.0715038	0.0678054	0.0589503	3
48	0.0105536	0.00855078	0.0127912	0.0137482	0.0882581	2.46761	2.50532	2.78971	3.70141	3.50745	3.06868	0.0493521	0.0501064	0.0557942	0.0740282	0.070149	0.0613736	3
48.5	0.0121963	0.00886033	0.0134092	0.0135002	0.0892343	2.53209	2.51496	2.95067	3.79814	3.52095	3.24574	0.0506418	0.0502993	0.0590134	0.0759627	0.070419	0.0649148	3
49	0.0110759	0.00845213	0.0157873	0.012732	0.0900045	2.60396	2.43432	3.14836	3.90593	3.40805	3.4632	0.0520791	0.0486864	0.0629672	0.0781187	0.0681609	0.0692639	3
49.5	0.0118154	0.00827878	0.017264	0.0132334	0.0876028	2.64394	2.37139	3.24579	3.96591	3.31994	3.57037	0.0528788	0.0474278	0.0649159	0.0793181	0.0663989	0.0714074	3
50	0.0119598	0.00805057	0.0192932	0.0139064	0.0888922	2.69294	2.27141	3.38413	4.03941	3.17997	3.72255	0.0538588	0.0454282	0.0676826	0.0807883	0.0635994	0.0744509	3
0.5	0.000585851	0.000179936	0.00021446	0.000234899	0.000796514	0.00547005	0.00940008	0.010406	0.0186163	0.0195119	0.0108723	0.00016432	0.000247213	0.000282129	0.000351081	0.000354025	0.000174783	0
1	0.000684952	0.000182052	0.000271702	0.000281592	0.00104187	0.0111339	0.018397	0.0195225	0.026883	0.0387494	0.0245933	0.000270323	0.000375707	0.000524248	0.000424611	0.000667519	0.000281294	0
1.5	0.000617243	0.000212149	0.000410392	0.000308731	0.00126913	0.0175016	0.0285628	0.0272514	0.0283336	0.0546456	0.0322329	0.000334222	0.000580608	0.000691382	0.000653604	0.000971705	0.000467976	0
2	0.000678155	0.000207008	0.000497205	0.000409268	0.00133788	0.0146801	0.035637	0.0340201	0.0307859	0.0579599	0.0482578	0.000329591	0.000644428	0.000955236	0.000671487	0.0013855	0.000610877	0
2.5	0.000747412	0.000179944	0.000571875	0.000416802	0.00149487	0.0201211	0.0451348	0.0498265	0.0370658	0.0827342	0.0633012	0.000413994	0.000895814	0.00119826	0.000808506	0.00153168	0.000921377	0
3	0.00092036	0.000229923	0.000545954	0.000477218	0.0017669	0.021984	0.0468256	0.0563208	0.0499295	0.0902977	0.0726444	0.000458018	0.00111334	0.00127198	0.000941654	0.00167337	0.0010944	0
3.5	0.000777624	0.000248459	0.000689387	0.000461037	0.00148513	0.0217077	0.0531293	0.0605973	0.0618017	0.111467	0.0671387	0.000601488	0.00119131	0.00139105	0.00115756	0.00183838	0.00118276	0
4	0.000917991	0.000228981	0.000695515	0.00048202	0.00164786	0.0261695	0.0550054	0.0671108	0.0695725	0.123084	0.0887769	0.000625355	0.00137605	0.00177905	0.00133604	0.00218844	0.0011536	0
4.5	0.000703679	0.000260589	0.000706073	0.000581945	0.00193096	0.0268165	0.0662392	0.0761766	0.0762644	0.124407	0.103429	0.000632277	0.00135608	0.00198806	0.00112619	0.00251924	0.00159697	0
5	0.00104837	0.00023597	0.000793374	0.000636929	0.00223997	0.0279922	0.0648181	0.0857696	0.0632837	0.140315	0.104647	0.00072852	0.00122128	0.00224139	0.00119217	0.00245716	0.00175126	0
5.5	0.000929585	0.00027372	0.000808985	0.00062796	0.00189619	0.032134	0.0763994	0.0967076	0.0590916	0.14365	0.119295	0.000757531	0.0016406	0.00249879	0.00113604	0.00267701	0.00147578	0
6	0.00107118	0.00028235	0.000790618	0.00061514	0.002271	0.0337579	0.077071	0.0882218	0.0640621	0.13309	0.125142	0.000710196	0.00143881	0.0024154	0.00123391	0.00277614	0.00165241	0
6.5	0.000995154	0.00028968	0.000805263	0.000628935	0.00224987	0.0366851	0.0651645	0.092203	0.0644426	0.140409	0.124704	0.000729506	0.00163105	0.00261029	0.00112782	0.00254632	0.00136348	0
7	0.00129104	0.000301735	0.000936364	0.00064585	0.00277866	0.0312059	0.0855549	0.114072	0.0699591	0.129075	0.138838	0.000736621	0.0016074	0.00268058	0.00133412	0.0025716	0.00193729	0
7.5	0.00101961	0.000332016	0.00101253	0.000741983	0.00250707	0.0376128	0.0686895	0.102847	0.0665674	0.128572	0.151228	0.000830385	0.00154356	0.00273574	0.00114244	0.00274248	0.0019358	0
8	0.00119288	0.000328442	0.00083178	0.000642957	0.00259251	0.0415088	0.0664121	0.131939	0.0767987	0.127594	0.161722	0.00085927	0.00194076	0.00312657	0.00137028	0.00272709	0.00208315	0
8.5	0.00112595	0.000306319	0.00095222	0.000630515	0.00271319	0.0326552	0.0683503	0.115242	0.0937269	0.15456	0.174482	0.000979532	0.00153215	0.00258154	0.00137614	0.00248242	0.00241026	0
9	0.000939181	0.000353898	0.00107489	0.000839096	0.00322451	0.0442096	0.0848193	0.150566	0.0872924	0.162824	0.166643	0.000793013	0.00162107	0.00332705	0.00144061	0.0027789	0.00240345	0
9.5	0.00108552	0.000393657	0.000996189	0.00079558	0.00271096	0.0398048	0.0800989	0.139871	0.0985074	0.171375	0.165702	0.00105606	0.00183791	0.00358921	0.00173224	0.00314832	0.00257499	0
10	0.00104302	0.000425265	0.000977313	0.000632638	0.00324966	0.0472209	0.0820913	0.137816	0.105055	0.166541	0.178104	0.00108565	0.00210228	0.00374933	0.00240058	0.00294274	0.0024986	0
10.5	0.00109761	0.000437988	0.00108283	0.000720919	0.0025202	0.0488583	0.089419	0.155571	0.099264	0.184894	0.199756	0.00115139	0.00197987	0.00385725	0.00193293	0.00330204	0.00294968	0
11	0.00127239	0.000464503	0.00124371	0.000694195	0.00281617	0.053998	0.104325	0.153192	0.107311	0.185679	0.214685	0.00127427	0.00186275	0.00378324	0.00214876	0.0030322	0.00282201	0
11.5	0.00121668	0.000515192	0.00133874	0.000609656	0.00258249	0.0579915	0.107411	0.164901	0.127398	0.186468	0.212235	0.00138844	0.00228525	0.00379365	0.00210875	0.0033188	0.00190679	0
12	0.0011347	0.000485703	0.00138344	0.000612227	0.00289816	0.0547171	0.109611	0.133338	0.102964	0.232455	0.198071	0.00152167	0.00214561	0.00400289	0.00238455	0.00369581	0.00270417	0
12.5	0.00144842	0.00050928	0.00155812	0.000581804	0.00318584	0.0628088	0.105812	0.157793	0.141437	0.190502	0.202283	0.00137849	0.0023779	0.00392457	0.00211213	0.00384675	0.00274357	0
13	0.00144274	0.000501879	0.00157509	0.000727909	0.00283318	0.0593421	0.104723	0.155977	0.132573	0.22355	0.209456	0.00122148	0.00228395	0.00337087	0.00253596	0.00382425	0.00273638	0
13.5	0.00116317	0.000506237	0.00133057	0.00081187	0.00333392	0.0691368	0.115571	0.143049	0.125027	0.237131	0.209926	0.00159706	0.00239861	0.00402024	0.00264857	0.00374209	0.00250092	0
14	0.00139465	0.000546413	0.00142437	0.000824219	0.002276	0.0714499	0.11396	0.140015	0.132813	0.22986	0.237725	0.00192186	0.00286228	0.00411209	0.00306276	0.00444751	0.0027711	0
14.5	0.00118662	0.000509814	0.00159571	0.000878148	0.00334373	0.0706675	0.126669	0.186089	0.156063	0.209322	0.21625	0.00198595	0.00296518	0.00436173	0.00235557	0.00476336	0.00297833	0
15	0.00144492	0.000551409	0.00151227	0.000918645	0.00325086	0.0713568	0.120755	0.185426	0.168262	0.274003	0.240389	0.00161908	0.00276929	0.00476835	0.00299674	0.00374114	0.00319013	0
15.5	0.00131482	0.000602437	0.00151997	0.000895301	0.00368369	0.0648591	0.108609	0.156294	0.123151	0.242163	0.228595	0.00186395	0.00232861	0.00435212	0.00293912	0.00416461	0.00280863	0
16	0.0013492	0.000692887	0.00179234	0.000814012	0.00337123	0.0708194	0.130073	0.172716	0.16151	0.251993	0.237145	0.00171552	0.0027507	0.00456914	0.00333024	0.00466069	0.00399783	0
16.5	0.00113125	0.000666214	0.00162881	0.000830057	0.00347151	0.0879287	0.118774	0.205387	0.154964	0.237376	0.261999	0.00177921	0.00263431	0.00498629	0.003249	0.00508373	0.00333924	0
17	0.00115784	0.000707042	0.00172607	0.000934512	0.00306297	0.0743205	0.109989	0.175392	0.164167	0.274746	0.235993	0.00181555	0.00292088	0.00464777	0.00277047	0.00410152	0.00320986	0
17.5	0.00129878	0.000743571	0.0015407	0.000877649	0.00419011	0.0769723	0.128124	0.191365	0.155698	0.292243	0.271134	0.00154925	0.00303014	0.00474149	0.00259993	0.00503261	0.0029784	0
18	0.00140448	0.000770941	0.00171676	0.000850992	0.00357652	0.078156	0.100689	0.197431	0.183949	0.263839	0.27092	0.00207789	0.00215943	0.00507526	0.00299397	0.00522186	0.00339495	0
18.5	0.00104433	0.000714572	0.00154198	0.000879755	0.00321294	0.0647243	0.135727	0.207954	0.160104	0.271732	0.239409	0.00180332	0.00311615	0.00483112	0.00204073	0.00514857	0.00409052	0
19	0.00115154	0.000747468	0.00175301	0.000903035	0.00434547	0.0725376	0.122429	0.199403	0.162965	0.276755	0.250166	0.00172814	0.00301876	0.00532633	0.00291756	0.00472858	0.00403147	0
19.5	0.00139343	0.000764248	0.00164999	0.000866867	0.00358945	0.0899915	0.143845	0.202685	0.174798	0.248357	0.270161	0.00175375	0.00317741	0.00515866	0.00296074	0.00528847	0.00435706	0
20	0.00108742	0.000739489	0.00142405	0.000878902	0.00446249	0.0792807	0.133471	0.180681	0.168204	0.285767	0.264841	0.00177161	0.00288042	0.00497619	0.00352058	0.00555225	0.00413587	0
20.5	0.00127762	0.000745433	0.00169821	0.000963343	0.00443079	0.0766859	0.133475	0.220709	0.147151	0.26272	0.243759	0.00206736	0.00362495	0.00508758	0.00328167	0.00556998	0.00332099	0
21	0.00114548	0.000726213	0.00152159	0.00100912	0.00398953	0.0693829	0.145534	0.167829	0.16707	0.302606	0.242609	0.00201847	0.00333996	0.00525774	0.00313474	0.00464832	0.00454206	0
21.5	0.00153396	0.000775466	0.00181399	0.000858613	0.0033897	0.0861085	0.157851	0.215759	0.147009	0.295956	0.271702	0.00210997	0.00302198	0.0052142	0.00303917	0.00532416	0.00428207	0
22	0.00123006	0.000839808	0.001656	0.000799249	0.00358074	0.0930261	0.144834	0.20158	0.150294	0.334881	0.257774	0.00212125	0.00344793	0.00504627	0.00310212	0.00516688	0.00398031	0
22.5	0.00135293	0.000777691	0.00171587	0.000837201	0.00444024	0.0769092	0.141355	0.196129	0.14341	0.278922	0.277519	0.00221097	0.00322612	0.00502894	0.00332212	0.00555336	0.00381296	0
23	0.00129603	0.000868421	0.00186754	0.000975482	0.00462467	0.0869846	0.138864	0.19493	0.180019	0.321364	0.282822	0.00212608	0.00327779	0.00505028	0.00353367	0.00577144	0.00329868	0
23.5	0.00125913	0.000837898	0.00181465	0.00117772	0.00388153	0.0835139	0.157853	0.197615	0.178507	0.309571	0.268009	0.00186177	0.0032594	0.00495309	0.00380965	0.00565642	0.00421792	0
24	0.00118002	0.000951602	0.00193937	0.0013938	0.00395565	0.0988796	0.168045	0.224824	0.170379	0.314113	0.282686	0.00209229	0.00265215	0.00483613	0.00282227	0.00615544	0.00462312	0
24.5	0.00148259	0.000959233	0.00196522	0.00114895	0.0036668	0.0881516	0.145096	0.175388	0.18118	0.321355	0.284168	0.00196421	0.00358566	0.00521273	0.0030306	0.00684165	0.00496524	0
25	0.00125953	0.000879456	0.00173942	0.00103734	0.00399279	0.0848997	0.16126	0.209285	0.197757	0.357594	0.274541	0.00189778	0.00360506	0.0056377	0.00328059	0.0065884	0.00363808	0
25.5	0.0012363	0.00101711	0.00197189	0.0011522	0.00463264	0.0760953	0.160552	0.24088	0.144925	0.379539	0.313392	0.00230248	0.00404175	0.00593181	0.00333512	0.00687484	0.00405393	0
26	0.00114095	0.000979047	0.00159926	0.00136091	0.00456895	0.0770718	0.161534	0.219669	0.199627	0.378648	0.328827	0.00186976	0.00413809	0.00580548	0.00373336	0.00824699	0.00386424	0
26.5	0.00112624	0.000977704	0.00156006	0.00132777	0.00411895	0.0944391	0.185864	0.232754	0.164182	0.408635	0.333471	0.00215713	0.00429776	0.00579357	0.00308533	0.0071588	0.00426197	0
27	0.000785592	0.000965347	0.00145701	0.00151955	0.00377153	0.093783	0.140439	0.269214	0.191505	0.36502	0.288923	0.0017863	0.00395256	0.00692923	0.00324519	0.00723258	0.00467964	0
27.5	0.0012823	0.000955952	0.0016761	0.00137976	0.00456248	0.107261	0.232452	0.27517	0.186931	0.387223	0.334689	0.0023313	0.00450053	0.00691885	0.00335628	0.00754333	0.0049395	0
28	0.00120219	0.00101587	0.00147211	0.00134857	0.00387966	0.079638	0.193538	0.220059	0.202432	0.488382	0.336724	0.00212749	0.00495683	0.00588215	0.00331138	0.00861602	0.00574403	0
28.5	0.00124732	0.00100425	0.00131531	0.00134552	0.00423106	0.0985789	0.203553	0.27842	0.185907	0.446399	0.331832	0.00211895	0.00390596	0.0065466	0.00311153	0.00769302	0.00430696	0
29	0.00132695	0.00104137	0.00119435	0.00109477	0.00415106	0.0927569	0.192897	0.310868	0.190188	0.40996	0.335799	0.00268479	0.00396017	0.00634081	0.00404371	0.00714849	0.00532998	0
29.5	0.00117303	0.00104622	0.00133932	0.00144237	0.00348877	0.092495	0.201766	0.283856	0.238384	0.464381	0.353291	0.0023917	0.00463991	0.00666874	0.0042395	0.00703089	0.00463798	0
30	0.00137256	0.00108772	0.00136801	0.00135113	0.00465157	0.0807259	0.216388	0.281197	0.202576	0.444945	0.352162	0.002483	0.00408676	0.00658727	0.00432323	0.00784381	0.0057565	0
30.5	0.00104904	0.00114275	0.00123807	0.00127661	0.00494918	0.0929444	0.215539	0.258247	0.218544	0.429833	0.350928	0.00254935	0.00518178	0.00671334	0.00420904	0.00843261	0.00558544	0
31	0.00132564	0.00124728	0.00133632	0.00125876	0.00518286	0.108713	0.231117	0.286364	0.187755	0.440538	0.354677	0.00260044	0.00512087	0.00763161	0.00392219	0.00978647	0.00521407	0
31.5	0.0014317	0.00119057	0.00123001	0.00151286	0.00549207	0.0954364	0.18531	0.251388	0.236852	0.538635	0.378234	0.00275277	0.00400688	0.00679564	0.00460526	0.0100204	0.0045071	0
32	0.0013249	0.00113655	0.00126874	0.00140748	0.00509827	0.112871	0.250074	0.294835	0.220623	0.49957	0.35741	0.00250023	0.00556062	0.00651168	0.00372036	0.00886492	0.00513169	0
32.5	0.00149248	0.00108321	0.00150758	0.00151281	0.00569946	0.0887788	0.289347	0.286181	0.208525	0.633719	0.339202	0.00298629	0.00492664	0.00693386	0.00351874	0.0102869	0.00463435	0
33	0.0014564	0.00119592	0.00143171	0.00155022	0.00548209	0.094671	0.239622	0.274237	0.231646	0.529903	0.348912	0.00227269	0.00483242	0.00679903	0.00441705	0.00955684	0.00460796	0
33.5	0.00145424	0.00114942	0.00155764	0.00141459	0.0057405	0.0941035	0.263542	0.315225	0.237636	0.586547	0.342228	0.00264189	0.00639633	0.00697368	0.0046017	0.0107731	0.00496208	0
34	0.0010205	0.000998312	0.00132214	0.00150941	0.00514339	0.133715	0.277763	0.242869	0.264639	0.687264	0.318213	0.00226381	0.00617391	0.00723981	0.00530837	0.0106954	0.00499342	0
34.5	0.00119209	0.00114224	0.00128394	0.00142352	0.00592514	0.117478	0.336173	0.26372	0.247851	0.513756	0.309544	0.00290157	0.00694789	0.00579586	0.00452033	0.00890142	0.00543349	0
35	0.00114574	0.00100632	0.0013843	0.00127461	0.00648688	0.107778	0.285552	0.258924	0.265132	0.470285	0.31731	0.00271132	0.00672302	0.00687074	0.00496392	0.00964776	0.00452194	0
35.5	0.00108704	0.00112422	0.0011766	0.00153579	0.00651369	0.146339	0.291399	0.305362	0.328729	0.543407	0.357785	0.00304792	0.00673036	0.00661841	0.00485152	0.00923906	0.00573596	0
36	0.00147282	0.00111612	0.001127	0.00146347	0.00689335	0.105974	0.273663	0.211382	0.281146	0.512687	0.330059	0.003398	0.00728993	0.00553361	0.00468895	0.00929991	0.00434622	0
36.5	0.00160691	0.00114947	0.00118143	0.00147773	0.00739949	0.0965757	0.293024	0.311978	0.288207	0.545339	0.28442	0.0032054	0.00606396	0.00788453	0.00529454	0.00981583	0.00521412	0
37	0.00174426	0.00132497	0.00117565	0.00126031	0.0061503	0.119496	0.276376	0.282518	0.29512	0.573155	0.351036	0.00305678	0.00565971	0.00793872	0.00430543	0.00921333	0.00469833	0
37.5	0.00147191	0.00121986	0.00111447	0.00144767	0.00725769	0.139053	0.314629	0.240177	0.328863	0.475686	0.337849	0.00347579	0.00604442	0.00663031	0.00506754	0.00920634	0.00515105	0
38	0.00171449	0.00126936	0.00106383	0.00153634	0.00743212	0.138303	0.253593	0.255606	0.358774	0.536591	0.434473	0.00317493	0.00660807	0.00728212	0.00725527	0.00964809	0.00607789	0
38.5	0.00192858	0.00114471	0.00122678	0.00151921	0.00768484	0.109413	0.26726	0.30709	0.370787	0.489749	0.414081	0.00300205	0.00586642	0.00726323	0.0050402	0.00971845	0.00619222	0
39	0.00198878	0.00111798	0.00103537	0.00145523	0.0071583	0.160484	0.313559	0.319902	0.377297	0.453762	0.375919	0.00364284	0.00568574	0.0071879	0.00660786	0.0114568	0.00501835	0
39.5	0.00177819	0.00119535	0.00106038	0.00133524	0.00747036	0.145805	0.270696	0.312124	0.373848	0.620617	0.40144	0.00361254	0.00661111	0.00778723	0.00713411	0.00902537	0.00609158	0
40	0.00152432	0.001322	0.00091516	0.00146015	0.00611244	0.141	0.236609	0.33888	0.36122	0.505002	0.477037	0.00350344	0.00726711	0.00847139	0.00653129	0.0102453	0.00679333	0
40.5	0.00137954	0.00107844	0.000983997	0.00130689	0.00950395	0.170719	0.265563	0.275618	0.350709	0.567173	0.463297	0.00381162	0.00657867	0.00697507	0.00612655	0.00817716	0.00713012	0
41	0.00168912	0.00130543	0.00103908	0.00108107	0.00837747	0.156137	0.333308	0.288716	0.3058	0.504361	0.454635	0.00409662	0.00655204	0.00814323	0.00740047	0.00986043	0.00733772	0
41.5	0.00215345	0.00133747	0.00115272	0.00162227	0.00849125	0.155717	0.255655	0.302245	0.375723	0.469776	0.437833	0.00395231	0.00669265	0.00818586	0.00769416	0.00902487	0.00670294	0
42	0.00167255	0.00124492	0.00114865	0.00136349	0.00923894	0.178472	0.316348	0.30283	0.372807	0.444123	0.400432	0.00347083	0.00666678	0.00796657	0.00660726	0.00959963	0.0058241	0
42.5	0.00185813	0.00119592	0.00126918	0.00155114	0.00846737	0.169547	0.30154	0.330357	0.351604	0.554476	0.470167	0.00382845	0.00584663	0.00702686	0.00567782	0.00962366	0.00695087	0
43	0.00183703	0.00119118	0.0014542	0.00161008	0.00721556	0.154406	0.288283	0.306512	0.340923	0.537943	0.370658	0.00370621	0.00603032	0.00718687	0.00631632	0.0092956	0.00607142	0
43.5	0.00155284	0.00129842	0.00152829	0.00134684	0.00951957	0.129881	0.291818	0.26267	0.410304	0.495364	0.367867	0.0044468	0.00569395	0.00749518	0.00654208	0.0105828	0.0048495	0
44	0.00173063	0.00133177	0.00150559	0.00160509	0.00968838	0.174068	0.28625	0.280673	0.437858	0.432986	0.386085	0.00337571	0.00627009	0.00761086	0.00709922	0.00875515	0.00521437	0
44.5	0.001299	0.00138477	0.00173908	0.00149286	0.00885663	0.217127	0.279794	0.259788	0.394794	0.479266	0.373937	0.00455767	0.00591951	0.00676765	0.00772465	0.00824226	0.00575269	0
45	0.00130529	0.00110762	0.00158182	0.0014672	0.0123718	0.199442	0.270842	0.271327	0.517918	0.461869	0.383493	0.00452312	0.00586765	0.00648669	0.00839868	0.00817165	0.00598117	0
45.5	0.00147585	0.00140957	0.00147032	0.00162029	0.00988371	0.157686	0.213741	0.343505	0.357907	0.464337	0.371206	0.00472837	0.00592081	0.00670304	0.00802615	0.00883197	0.00695015	0
46	0.0017452	0.00139834	0.00140203	0.00153957	0.00743093	0.181516	0.225494	0.290909	0.447864	0.447204	0.407976	0.00464233	0.00564036	0.0074997	0.00719823	0.00897247	0.00599362	0
46.5	0.00145467	0.00162588	0.00157561	0.00165636	0.00833491	0.234973	0.255359	0.28585	0.4364	0.389014	0.396368	0.00361469	0.00517435	0.00738343	0.00705286	0.00800421	0.00622188	0
47	0.00118911	0.00150034	0.00136691	0.00170855	0.00762447	0.260226	0.255132	0.263998	0.411921	0.45201	0.41281	0.00505493	0.00535941	0.00736627	0.00877815	0.0069257	0.00527318	0
47.5	0.00156655	0.00140712	0.00137674	0.00147811	0.00857754	0.251982	0.247188	0.302322	0.443797	0.444819	0.405792	0.00466665	0.00507014	0.00799952	0.00894532	0.00770434	0.0061659	0
48	0.00109238	0.00135225	0.00153206	0.00176775	0.00987474	0.243738	0.253021	0.326677	0.435246	0.480461	0.410684	0.00511131	0.00586734	0.00801967	0.00898176	0.00883001	0.00615666	0
48.5	0.00129858	0.00147126	0.00188248	0.00156546	0.00870294	0.20427	0.21237	0.343224	0.482101	0.428989	0.432091	0.00515455	0.00580958	0.00807828	0.00875857	0.00978416	0.00623721	0
49	0.00120797	0.00137616	0.00198722	0.00141471	0.00891103	0.219611	0.228403	0.347161	0.560992	0.43012	0.43896	0.00584395	0.0047705	0.00812959	0.00838701	0.00804145	0.00595596	0
49.5	0.00132263	0.00123893	0.00222415	0.00140205	0.0085997	0.206147	0.229725	0.449156	0.494245	0.459658	0.484668	0.00579517	0.00504847	0.00965664	0.00860607	0.00835017	0.00717826	0
50	0.00103419	0.00130005	0.00281975	0.00147968	0.00707961	0.244112	0.218488	0.374981	0.417284	0.419564	0.538513	0.00651475	0.00535983	0.00878211	0.00796158	0.00846002	0.00687384	0
0.5	0.000874977	0.000269965	0.000321214	2.67019e-05	0.00118786	0.00822714	0.0152055	0.0187643	0.026103	0.0371207	0.0217994	0.000248061	0.000470304	0.00042494	0.000557131	0.000533137	0.000282401	1
1	0.00102164	0.000268852	0.000411223	3.11877e-05	0.00155934	0.0165487	0.0295738	0.0349699	0.0375369	0.0736217	0.0490833	0.000406603	0.000716307	0.000792218	0.000679032	0.000995447	0.000451061	1
1.5	0.000916906	0.000320924	0.000613169	3.76685e-05	0.00190158	0.0263592	0.045189	0.0492093	0.0397359	0.104756	0.0644578	0.000503161	0.00109876	0.00104488	0.00105333	0.00146507	0.000754118	1
2	0.00102464	0.000310735	0.000748949	3.89493e-05	0.00200609	0.0220783	0.0568671	0.0611007	0.0430775	0.110351	0.0962661	0.00049019	0.00121565	0.00143525	0.00106737	0.00206669	0.000980152	1
2.5	0.00112307	0.000270894	0.00085737	4.62716e-05	0.00225851	0.0307044	0.0723959	0.0891923	0.0519013	0.157478	0.126303	0.000619857	0.00171831	0.00178584	0.00130463	0.00228023	0.00148441	1
3	0.00139092	0.000344876	0.000826537	5.69141e-05	0.00266005	0.033056	0.0747076	0.101266	0.070294	0.170463	0.1463	0.000688195	0.00210604	0.00189536	0.00151722	0.00248384	0.00175181	1
3.5	0.00116296	0.000372845	0.00102635	5.47118e-05	0.0022078	0.0324719	0.0848633	0.108341	0.0864326	0.212288	0.134369	0.00090656	0.00226267	0.00209502	0.0018489	0.00277658	0.00191181	1
4	0.00138955	0.000339409	0.00103756	5.93517e-05	0.0024595	0.0391083	0.0873213	0.119234	0.0973124	0.233388	0.177899	0.000937698	0.0026045	0.00267109	0.00215824	0.00326256	0.00185592	1
4.5	0.00105091	0.000386812	0.0010712	6.31449e-05	0.00289701	0.0399023	0.105601	0.136768	0.107332	0.239773	0.207359	0.000948466	0.00258564	0.00296863	0.00179169	0.00378403	0.00254654	1
5	0.00155238	0.00035487	0.00119132	6.75781e-05	0.0033983	0.0421784	0.102828	0.155749	0.0879052	0.266581	0.208719	0.00109592	0.00232902	0.00334659	0.00190128	0.00365706	0.0027824	1
5.5	0.00138439	0.000404636	0.00123037	6.78397e-05	0.00287034	0.0482058	0.122366	0.17445	0.0823525	0.274941	0.239726	0.00113172	0.00311791	0.00368101	0.00183252	0.00398685	0.00237397	1
6	0.00160901	0.000429182	0.00117749	7.7503e-05	0.0034133	0.0507206	0.12351	0.157285	0.0901352	0.253202	0.251828	0.00106803	0.00273315	0.00360919	0.00196191	0.00414517	0.00263039	1
6.5	0.0015027	0.000435629	0.00120269	6.45588e-05	0.00336205	0.0548951	0.104777	0.16438	0.0907093	0.265041	0.252	0.00110226	0.00311083	0.00393829	0.00182029	0.0038376	0.00218389	1
7	0.0019426	0.000452419	0.00140023	7.24178e-05	0.00419983	0.0470319	0.137162	0.205023	0.0970824	0.247783	0.277623	0.00110097	0.00307823	0.00400634	0.00214315	0.00383676	0.00309693	1
7.5	0.0015382	0.000499329	0.00152899	8.38996e-05	0.0037898	0.0564064	0.109692	0.185324	0.0934362	0.241644	0.304062	0.00124796	0.00290992	0.0041111	0.00182628	0.00412463	0.00309897	1
8	0.00177481	0.000491299	0.00125922	7.70357e-05	0.00389737	0.0628813	0.106676	0.237983	0.107179	0.241644	0.323423	0.00128564	0.00369357	0.00466556	0.00220853	0.00412158	0.00329406	1
8.5	0.00168605	0.000460852	0.00144036	6.73514e-05	0.00408042	0.049019	0.108583	0.208483	0.131957	0.293759	0.348562	0.00148913	0.00290542	0.00385686	0.00220002	0.00371669	0.00387178	1
9	0.00140947	0.000521181	0.00162527	7.84867e-05	0.00483875	0.0659544	0.136279	0.270453	0.124591	0.306665	0.332729	0.00119941	0.00307404	0.00494167	0.00231999	0.00418828	0.00382171	1
9.5	0.00163135	0.000589133	0.00147515	9.28358e-05	0.00404371	0.0598205	0.126863	0.252662	0.137533	0.32584	0.331445	0.00158515	0.0034859	0.00530988	0.00273499	0.00473456	0.00415473	1
10	0.00156902	0.000632097	0.00146581	6.73249e-05	0.00489655	0.0704522	0.131331	0.247697	0.147793	0.31624	0.353407	0.00162537	0.00396207	0.00564122	0.00382668	0.00439591	0.00399606	1
10.5	0.0016409	0.000652371	0.00161841	7.60045e-05	0.00376635	0.0736598	0.14384	0.280096	0.138029	0.353468	0.402369	0.0017285	0.00378721	0.00579309	0.00309992	0.00494143	0.00477428	1
11	0.00189195	0.000698485	0.00186854	7.1876e-05	0.00418771	0.0805908	0.166092	0.275301	0.148504	0.353825	0.428453	0.00190825	0.00356148	0.00565876	0.00345095	0.00452778	0.00450755	1
11.5	0.00180956	0.0007725	0.00201127	7.53796e-05	0.00389111	0.0870515	0.173211	0.297482	0.178605	0.354592	0.4252	0.00207216	0.00430756	0.00569627	0.00335141	0.00497344	0.00306697	1
12	0.00170299	0.000732518	0.00205251	7.62457e-05	0.00429595	0.08234	0.174167	0.239276	0.144757	0.443511	0.39811	0.00228926	0.00409477	0.00599347	0.00381082	0.00559263	0.00436037	1
12.5	0.00215916	0.000754495	0.00232011	5.51836e-05	0.00474374	0.0945078	0.169807	0.281004	0.196981	0.361909	0.403623	0.00207019	0.00451254	0.00586364	0.00338728	0.0057609	0.00442026	1
13	0.00216743	0.000753878	0.00236236	8.18606e-05	0.00424682	0.0891307	0.167227	0.283428	0.184904	0.423583	0.4197	0.00181195	0.004374	0.00504109	0.00400031	0.00576124	0.00435276	1
13.5	0.00174453	0.000764299	0.00199781	9.46273e-05	0.00500984	0.103599	0.18639	0.255695	0.176623	0.451557	0.421147	0.00238932	0.00454145	0.00605691	0.0042513	0.00565352	0.00398851	1
14	0.00207058	0.000821625	0.00213812	8.91443e-05	0.00343658	0.105134	0.182428	0.251881	0.185289	0.437769	0.47579	0.00285563	0.00545236	0.00619596	0.00493611	0.00676274	0.00447514	1
14.5	0.00176297	0.00077246	0.00238718	9.33464e-05	0.00502251	0.1057	0.20131	0.331667	0.218772	0.397083	0.428679	0.00292455	0.00566021	0.00650667	0.00377491	0.00709987	0.00474053	1
15	0.00220783	0.000831114	0.00224599	9.45382e-05	0.00485744	0.107452	0.191949	0.331172	0.236147	0.520774	0.477707	0.00243131	0.00529251	0.00714375	0.00478656	0.00557423	0.00512916	1
15.5	0.00197519	0.000911396	0.00227587	0.00010041	0.00546477	0.0973164	0.173455	0.280508	0.172438	0.460742	0.461128	0.00280804	0.00441835	0.00659457	0.00475592	0.00629333	0.00449914	1
16	0.00201763	0.00103809	0.00271485	8.92071e-05	0.00506169	0.107254	0.208476	0.312477	0.227561	0.478049	0.469816	0.00258148	0.00520705	0.00687004	0.00531847	0.00709226	0.00637505	1
16.5	0.00170314	0.000996998	0.00239721	7.9361e-05	0.00522971	0.131239	0.191379	0.369425	0.218823	0.452229	0.520933	0.00269066	0.00503964	0.00730348	0.00521975	0.00766979	0.00535979	1
17	0.00173363	0.00106603	0.00259766	0.000107177	0.00459327	0.110733	0.17677	0.317976	0.230658	0.520753	0.473339	0.00269727	0.00556208	0.00700772	0.00443814	0.00620185	0.00512483	1
17.5	0.00191741	0.00110945	0.0023078	9.81656e-05	0.00635052	0.115141	0.207773	0.342419	0.216659	0.553719	0.543374	0.00232299	0.00579633	0.00705942	0.00417838	0.0074942	0.00471645	1
18	0.00211713	0.00116475	0.00256957	9.79447e-05	0.00536577	0.116645	0.161125	0.352814	0.256991	0.499721	0.53807	0.00314702	0.00411235	0.00760271	0.00479652	0.00786597	0.00542487	1
18.5	0.00158221	0.00106604	0.00229932	0.000110697	0.00483258	0.0977569	0.218256	0.371764	0.225557	0.521084	0.481318	0.00272735	0.00589872	0.00726716	0.00327084	0.00769112	0.00650689	1
19	0.0017297	0.00112547	0.00261184	0.000101044	0.00651231	0.108574	0.195227	0.358158	0.225827	0.530975	0.500667	0.00260496	0.00573308	0.00800923	0.00461611	0.00704989	0.00646769	1
19.5	0.00209882	0.00114542	0.00248643	9.11488e-05	0.00537753	0.134797	0.230411	0.363465	0.243728	0.467919	0.540037	0.0026407	0.00602682	0.0077944	0.00470928	0.0079786	0.00702864	1
20	0.00163048	0.00110265	0.00213272	8.16442e-05	0.00667947	0.119232	0.212198	0.328328	0.237222	0.542779	0.528954	0.00265611	0.00551529	0.00753232	0.00563845	0.00829525	0.00660058	1
20.5	0.00193404	0.00111249	0.00253253	9.22016e-05	0.00659142	0.115133	0.21616	0.396245	0.206235	0.502428	0.487402	0.00309266	0.00690877	0.007563	0.00523613	0.00839718	0.00531058	1
21	0.00171115	0.00109038	0.00227244	8.66556e-05	0.00598879	0.103232	0.23227	0.298825	0.235864	0.572865	0.486522	0.00301871	0.00638739	0.00785238	0.00500932	0.00695645	0.0071991	1
21.5	0.00233264	0.00116658	0.00270945	9.65432e-05	0.00509133	0.128862	0.254033	0.389056	0.206855	0.562207	0.539516	0.00315986	0.00568491	0.00777609	0.0048717	0.0079599	0.00679251	1
22	0.0018373	0.00124847	0.0024802	7.70153e-05	0.00542202	0.140395	0.231887	0.362675	0.209332	0.642573	0.517923	0.00322584	0.00656641	0.00761357	0.00497432	0.0076822	0.0064151	1
22.5	0.00203119	0.00115798	0.00256721	8.41732e-05	0.00669158	0.115178	0.224685	0.355261	0.202087	0.530946	0.558106	0.0033099	0.00616502	0.00751472	0.00530696	0.00842442	0.00613654	1
23	0.0019629	0.00131732	0.00278097	0.000127386	0.00694439	0.130057	0.2222	0.350677	0.252419	0.61132	0.565818	0.00315221	0.00617672	0.00749698	0.00571327	0.00869455	0.00531928	1
23.5	0.001902	0.00125044	0.00273073	0.000122941	0.00582774	0.125413	0.253105	0.356375	0.251428	0.584917	0.5374	0.00277175	0.00620507	0.00739479	0.00613346	0.00831749	0.00673766	1
24	0.00179406	0.00144727	0.00286306	0.000162393	0.00597719	0.146562	0.269846	0.404372	0.240569	0.599214	0.569076	0.00315952	0.00500488	0.00733885	0.00454284	0.0091178	0.00746822	1
24.5	0.00221593	0.00142398	0.00299467	0.000126435	0.00551021	0.132182	0.233662	0.314612	0.251575	0.613464	0.572241	0.0029468	0.00680539	0.00786234	0.00491364	0.0100635	0.0078266	1
25	0.00188869	0.00130668	0.00259806	0.000131422	0.0059886	0.127294	0.255622	0.381022	0.276929	0.67972	0.550196	0.00282944	0.00690332	0.00840261	0.00528725	0.00990183	0.0057973	1
25.5	0.00183882	0.00151819	0.00295715	0.000134322	0.00701712	0.113876	0.258593	0.434743	0.203493	0.721672	0.623958	0.00339995	0.00760511	0.00896808	0.00530796	0.0102861	0.0064677	1
26	0.00171907	0.00146873	0.00240274	0.000162836	0.00690782	0.1155	0.260441	0.395186	0.277022	0.713797	0.654705	0.00278664	0.00789181	0.00882181	0.00600718	0.0123818	0.00625223	1
26.5	0.00168009	0.0014562	0.00232906	0.000164549	0.00620425	0.141491	0.299567	0.418991	0.231498	0.778901	0.671285	0.00328013	0.00821854	0.00878746	0.00491797	0.010771	0.00681544	1
27	0.00117982	0.00145548	0.00219712	0.000137557	0.0056899	0.142051	0.22578	0.483611	0.271014	0.6971	0.578335	0.00269415	0.00754973	0.0104068	0.00513339	0.0108535	0.00743781	1
27.5	0.00192671	0.00142327	0.00252007	0.000147977	0.00687992	0.159463	0.369924	0.492549	0.258959	0.733883	0.672971	0.00350388	0.00854447	0.0104132	0.00538984	0.0112713	0.00790686	1
28	0.00181258	0.00152037	0.00221014	0.000126313	0.00586893	0.119495	0.310651	0.39622	0.287052	0.933626	0.672957	0.00318688	0.00941	0.00877535	0.00527063	0.0130018	0.00913831	1
28.5	0.00187639	0.00150678	0.00197779	0.000143257	0.0062638	0.150115	0.324615	0.503293	0.261991	0.853217	0.659428	0.00318827	0.00741576	0.00978303	0.00498656	0.0114636	0.00680313	1
29	0.00199693	0.00157269	0.0017902	0.000122458	0.00621019	0.138416	0.310768	0.562545	0.266027	0.776829	0.668504	0.00399103	0.00755034	0.00958465	0.006479	0.0107305	0.00848457	1
29.5	0.0017555	0.00155908	0.00201571	0.000175846	0.00529113	0.137025	0.325597	0.512556	0.333273	0.878793	0.709046	0.00354068	0.00892244	0.0100902	0.00683542	0.0105218	0.0074468	1
30	0.00205667	0.00161516	0.00205582	0.000161356	0.00708733	0.121834	0.347763	0.511798	0.281472	0.836352	0.704135	0.00369474	0.00780288	0.00990582	0.00691995	0.0117763	0.00900931	1
30.5	0.00158505	0.00170473	0.00186045	0.000143119	0.00743633	0.140199	0.344401	0.461942	0.299723	0.807505	0.699717	0.00378467	0.00976824	0.00996661	0.00670536	0.0127105	0.00894308	1
31	0.00200044	0.00188516	0.00201541	0.000143321	0.00778816	0.162275	0.365725	0.5128	0.263085	0.835167	0.70669	0.0038849	0.00984633	0.0115349	0.00624514	0.0144997	0.00847552	1
31.5	0.00215267	0.00175938	0.00187198	0.000167924	0.00818963	0.144312	0.296418	0.453831	0.331651	1.02898	0.755534	0.00414177	0.00760636	0.0103057	0.00739537	0.0148385	0.00712977	1
32	0.00197131	0.00172782	0.0019025	0.000154817	0.00762434	0.17175	0.398206	0.527629	0.314102	0.940579	0.711772	0.00375167	0.010573	0.0097822	0.00598272	0.0131493	0.00815919	1
32.5	0.00225926	0.00162079	0.00227054	0.000164431	0.00858052	0.133547	0.467935	0.512651	0.285063	1.19533	0.680579	0.00447933	0.0093745	0.0104152	0.00568579	0.0153334	0.00737909	1
33	0.00217678	0.00178395	0.00213661	0.000163185	0.00828384	0.1427	0.383206	0.492893	0.322757	1.00485	0.700264	0.00339925	0.00912484	0.0102225	0.00708149	0.0144035	0.00741858	1
33.5	0.00219033	0.00172313	0.00235947	0.000177211	0.00852861	0.139837	0.424877	0.567981	0.333608	1.12313	0.690553	0.00394323	0.0121861	0.010418	0.00737583	0.0161262	0.00798244	1
34	0.00152947	0.00148204	0.00200947	0.000165654	0.00776803	0.200985	0.449213	0.43655	0.371551	1.30123	0.634127	0.00340726	0.0117519	0.0107941	0.00848644	0.0160931	0.00805908	1
34.5	0.00179887	0.00170604	0.0019595	0.000134039	0.00886473	0.175921	0.540963	0.476	0.347257	0.973505	0.613351	0.00437705	0.013157	0.00862844	0.00726325	0.0133308	0.00863169	1
35	0.00171697	0.00151619	0.00209661	0.000133154	0.00965578	0.160186	0.464289	0.472827	0.369971	0.888528	0.635427	0.00406631	0.0128526	0.0103661	0.00788199	0.0145319	0.00724039	1
35.5	0.00163812	0.00168406	0.00176165	0.000170966	0.00968694	0.217172	0.462035	0.550372	0.464401	1.03686	0.714153	0.00462398	0.0128253	0.00983419	0.00772272	0.0137758	0.00911924	1
36	0.00221317	0.00165717	0.00168643	0.000155901	0.0104007	0.159427	0.43771	0.383622	0.392311	0.975222	0.657051	0.00511341	0.0139141	0.00830321	0.00755835	0.0141363	0.00695538	1
36.5	0.00241289	0.00172785	0.00176861	0.000165824	0.0110992	0.144751	0.470699	0.559607	0.402779	1.04108	0.565711	0.00483414	0.0114838	0.011704	0.00844458	0.0145878	0.00826577	1
37	0.00259378	0.00202021	0.00176664	0.000141806	0.00924468	0.181491	0.443716	0.508462	0.415354	1.0914	0.702986	0.00457216	0.0108237	0.011868	0.00690261	0.0139128	0.00762219	1
37.5	0.00222172	0.00183156	0.00167119	0.000143691	0.0108745	0.210393	0.50616	0.432226	0.461971	0.901346	0.67449	0.00520809	0.0114454	0.00992658	0.00810379	0.0137815	0.00819599	1
38	0.00252453	0.0018939	0.00159883	0.000178147	0.0111614	0.208601	0.411347	0.453819	0.50261	1.02976	0.861722	0.00477233	0.0125863	0.0109455	0.0115752	0.0143863	0.00975641	1
38.5	0.00291928	0.00172817	0.00184872	0.000170863	0.0115614	0.164334	0.429064	0.559528	0.524688	0.926344	0.832617	0.0044948	0.0111199	0.0108476	0.00806051	0.0145591	0.00983738	1
39	0.00295691	0.00168301	0.00153738	0.000147189	0.0106515	0.239014	0.499085	0.573881	0.524239	0.859929	0.747203	0.00546607	0.0107159	0.0108018	0.0105638	0.0170564	0.00799564	1
39.5	0.00266054	0.00178983	0.00158901	0.000168711	0.0112175	0.219175	0.428358	0.559219	0.528918	1.18778	0.803315	0.00539378	0.0125521	0.0117239	0.0115799	0.0135152	0.00972489	1
40	0.00225267	0.00198454	0.00136984	0.000191377	0.00920021	0.211065	0.375467	0.611236	0.507443	0.960095	0.95003	0.00523718	0.0139134	0.0126288	0.0103798	0.0153707	0.010906	1
40.5	0.00206986	0.00161718	0.00146095	0.000152013	0.0141489	0.258121	0.423121	0.49148	0.494357	1.07465	0.929192	0.00577743	0.0125084	0.010317	0.0097171	0.0123854	0.0114245	1
41	0.00249493	0.00195109	0.00155625	0.000133441	0.0125294	0.235705	0.533195	0.520554	0.428305	0.963135	0.910195	0.00615463	0.0123904	0.0122456	0.0117647	0.0147684	0.0117312	1
41.5	0.00321871	0.00200406	0.00172489	0.000179175	0.0126435	0.23326	0.406821	0.541225	0.523463	0.886441	0.875235	0.00595086	0.0127061	0.0122111	0.0122639	0.0136775	0.0106666	1
42	0.00249637	0.00186596	0.00171625	0.000135907	0.0138508	0.267246	0.509196	0.548956	0.525692	0.846904	0.799512	0.0051382	0.0127045	0.0118877	0.0106466	0.0143845	0.00935063	1
42.5	0.00282295	0.00180584	0.00190366	0.000175896	0.0126037	0.254961	0.480342	0.597018	0.494269	1.0607	0.933484	0.00577893	0.0111263	0.0104396	0.00907281	0.0144074	0.0111638	1
43	0.00273224	0.00177621	0.00220171	0.000196113	0.0108288	0.231279	0.459894	0.556728	0.477102	1.0193	0.749244	0.00555819	0.0115269	0.0107877	0.0100224	0.0140822	0.00982579	1
43.5	0.0023022	0.00195208	0.00226702	0.000151136	0.0143109	0.195798	0.460794	0.471311	0.577397	0.939021	0.738598	0.00673562	0.0108698	0.0112173	0.0104511	0.0158408	0.00769884	1
44	0.00256966	0.00199627	0.00224946	0.000169418	0.0145895	0.261368	0.467222	0.501382	0.608038	0.820534	0.773085	0.00511272	0.0119049	0.0114503	0.0113167	0.0131197	0.00833265	1
44.5	0.00193849	0.00208396	0.00259421	0.000152335	0.0133164	0.326788	0.451691	0.471665	0.556075	0.912058	0.749753	0.00684839	0.0113459	0.0100638	0.0122983	0.0123778	0.00919861	1
45	0.00193836	0.0016585	0.00237304	0.000185104	0.0187299	0.299051	0.433602	0.488954	0.717104	0.88104	0.773093	0.00680433	0.0112081	0.00963879	0.0134153	0.0121279	0.00962536	1
45.5	0.00219489	0.00212715	0.00216066	0.000198572	0.0146967	0.23525	0.340129	0.616543	0.502305	0.886502	0.744343	0.00711701	0.0112999	0.0100519	0.0128117	0.0131331	0.0112517	1
46	0.00261712	0.00209459	0.00211576	0.000180539	0.0112445	0.273241	0.356621	0.522545	0.628927	0.846063	0.815277	0.00698881	0.0106514	0.0113378	0.0114266	0.013405	0.00958419	1
46.5	0.0021788	0.0024355	0.00236003	0.000206367	0.0125172	0.349034	0.409218	0.512557	0.605855	0.739057	0.788677	0.00540511	0.00986839	0.0112073	0.0114457	0.0119881	0.00997896	1
47	0.00178965	0.0022568	0.00204936	0.000181195	0.0114585	0.390126	0.406084	0.472468	0.578372	0.870459	0.829005	0.00752365	0.0101397	0.0110969	0.014027	0.0103849	0.00841206	1
47.5	0.00239844	0.00209402	0.00207035	0.00015062	0.0129717	0.374844	0.390484	0.546146	0.616069	0.848516	0.817476	0.00706467	0.0095921	0.0120398	0.0143478	0.0115827	0.00982364	1
48	0.00162345	0.00205887	0.00230924	0.000204232	0.0147733	0.365466	0.404385	0.586643	0.608546	0.919583	0.820869	0.00763447	0.0112259	0.0120642	0.0145263	0.0132536	0.00982594	1
48.5	0.00194181	0.00220709	0.0028309	0.000194657	0.013013	0.304089	0.33986	0.61881	0.682032	0.812458	0.864734	0.00771865	0.0110218	0.012149	0.0140038	0.014657	0.0101457	1
49	0.00182049	0.00206518	0.00299946	0.000155902	0.0134927	0.327596	0.366438	0.623837	0.786564	0.823614	0.874492	0.00874905	0.00903691	0.0122293	0.0134822	0.012103	0.00944322	1
49.5	0.00197614	0.00186251	0.00333066	0.000139116	0.0130101	0.306753	0.367157	0.809796	0.69314	0.876647	0.958786	0.00879313	0.00956205	0.0143625	0.0138876	0.0124855	0.0113214	1
50	0.00155131	0.00193187	0.00422098	0.000158843	0.0106407	0.364254	0.350926	0.674173	0.585637	0.803093	1.06894	0.0097066	0.0101599	0.0132059	0.0128058	0.0127153	0.0108918	1
0.5	0.0014651	0.000448327	0.000533175	0.000496249	0.00198796	0.0136917	0.0244099	0.0292722	0.0447792	0.0569638	0.0216904	0.000410534	0.00072115	0.000701315	0.000913995	0.000885476	0.000455479	2
1	0.00171424	0.000453171	0.00067784	0.000588767	0.00259075	0.0279501	0.0476298	0.0550975	0.0646601	0.112523	0.0496415	0.000672156	0.00108953	0.0013078	0.00110554	0.00167247	0.000729918	2
1.5	0.00154058	0.000534306	0.00102082	0.00064294	0.00318746	0.0436339	0.0745841	0.0761965	0.067949	0.158573	0.0643085	0.000838157	0.00167379	0.00172743	0.00169979	0.00242854	0.00121392	2
2	0.00168105	0.000515716	0.0012448	0.00085807	0.00335668	0.0363636	0.0924727	0.0952614	0.073541	0.168403	0.0974502	0.00082286	0.00186381	0.00239663	0.00175166	0.00347344	0.00158897	2
2.5	0.00186879	0.000452459	0.00143489	0.000880568	0.00371336	0.0506206	0.116648	0.138531	0.088718	0.238921	0.126581	0.00102819	0.00260413	0.00298291	0.00210764	0.00382394	0.00238641	2
3	0.00231086	0.000575697	0.00135839	0.00100765	0.00440216	0.0549634	0.122442	0.158873	0.11937	0.261291	0.145682	0.00114041	0.00321833	0.00317977	0.00243995	0.00417507	0.00285452	2
3.5	0.00194704	0.000619669	0.00174168	0.000976811	0.00373714	0.0543786	0.138649	0.170966	0.148608	0.323074	0.134607	0.00150526	0.00343628	0.00348212	0.00300248	0.00461486	0.00307021	2
4	0.00229447	0.000574552	0.00173973	0.00101967	0.00414258	0.0655071	0.142911	0.187744	0.165366	0.356121	0.175818	0.00157195	0.00397118	0.00444793	0.00346833	0.00546572	0.00298099	2
4.5	0.00175292	0.000651617	0.00176566	0.00122609	0.00482089	0.0672546	0.172104	0.211714	0.182442	0.359721	0.206199	0.00157901	0.00391976	0.0049723	0.00291308	0.00627869	0.00415404	2
5	0.00262933	0.000588736	0.00198432	0.00134537	0.00562534	0.0696177	0.168488	0.240235	0.151803	0.40688	0.210314	0.00182679	0.00354723	0.0056157	0.00307992	0.00616472	0.00455506	2
5.5	0.0023449	0.000684558	0.00202624	0.00132006	0.00472672	0.0809224	0.199901	0.270707	0.140695	0.41893	0.238521	0.00190722	0.00476515	0.00624371	0.00295373	0.00665922	0.00382375	2
6	0.00268746	0.000710862	0.00197524	0.00129206	0.00568249	0.0835443	0.201123	0.248042	0.153892	0.38736	0.250549	0.00176883	0.00416656	0.00601977	0.00320892	0.0069547	0.00427005	2
6.5	0.00248472	0.000722127	0.00200255	0.00133151	0.00563903	0.0912825	0.16867	0.258141	0.154453	0.406064	0.250264	0.00183155	0.00470793	0.00660042	0.00291633	0.00638185	0.00355234	2
7	0.00322521	0.000747956	0.00234704	0.00137771	0.00697109	0.0782393	0.221886	0.320255	0.16693	0.376089	0.273823	0.00184428	0.00463666	0.00672677	0.00346436	0.00643255	0.00501907	2
7.5	0.00255236	0.000831035	0.00253747	0.00156782	0.00626025	0.0942344	0.180203	0.287916	0.16	0.373711	0.300627	0.00208338	0.00446698	0.00682987	0.00298664	0.00685943	0.00504928	2
8	0.00299556	0.000825897	0.00208693	0.00136203	0.00651539	0.104331	0.172341	0.371441	0.183886	0.36752	0.322502	0.00215297	0.00562442	0.00785088	0.00355427	0.00681442	0.00542528	2
8.5	0.00280456	0.000763991	0.00237767	0.00133981	0.00676597	0.0813659	0.177615	0.32175	0.224727	0.448769	0.352875	0.00244444	0.00444256	0.00644702	0.00357259	0.00621571	0.00628151	2
9	0.00235737	0.000883749	0.00267882	0.00178008	0.00810463	0.109984	0.220951	0.421941	0.208594	0.472194	0.330398	0.00199021	0.00472788	0.00829214	0.00373469	0.0069863	0.00623274	2
9.5	0.00270902	0.000988849	0.00247543	0.00168289	0.00677466	0.0995618	0.209896	0.39134	0.236034	0.497844	0.33291	0.00265267	0.00533562	0.0089847	0.00451594	0.0078648	0.00669738	2
10	0.00261735	0.00106195	0.00243606	0.00133963	0.00812517	0.118548	0.212558	0.386028	0.251062	0.484442	0.356567	0.00271258	0.00610506	0.00939685	0.00624716	0.00736739	0.00648597	2
10.5	0.00274339	0.00109329	0.00270936	0.00151976	0.00627485	0.121614	0.232418	0.435838	0.237131	0.539537	0.396926	0.00289133	0.00571834	0.00966274	0.0050424	0.00823199	0.0076864	2
11	0.00317069	0.00116097	0.00309366	0.00146018	0.00706231	0.134636	0.271781	0.431582	0.256631	0.541265	0.429883	0.0031697	0.005378	0.00945653	0.00558627	0.00759433	0.00733389	2
11.5	0.00303733	0.00128757	0.00331713	0.00127266	0.00643794	0.144976	0.27856	0.461108	0.303467	0.542824	0.420276	0.00347385	0.00665317	0.00949052	0.00551071	0.00819226	0.00496611	2
12	0.00283696	0.00120779	0.00345366	0.00128065	0.00729037	0.1368	0.283934	0.37529	0.248058	0.671078	0.394847	0.00379116	0.00620334	0.00998164	0.00618818	0.00920113	0.00703873	2
12.5	0.00362493	0.00126859	0.00388636	0.00123308	0.00796486	0.157113	0.276095	0.441309	0.340697	0.553283	0.4064	0.003482	0.00689768	0.00978845	0.00552342	0.00959771	0.00713452	2
13	0.00361763	0.00125807	0.0039451	0.00152336	0.00709944	0.14783	0.272237	0.434822	0.320395	0.649167	0.419516	0.00306188	0.00660989	0.00835199	0.00660839	0.00960229	0.00712408	2
13.5	0.0029148	0.00126722	0.00332465	0.00170129	0.0083842	0.173479	0.303302	0.398896	0.301574	0.689826	0.421885	0.00399316	0.00696248	0.0101043	0.00685687	0.00931944	0.00649723	2
14	0.00348882	0.0013615	0.00357906	0.00174865	0.00564007	0.177512	0.293432	0.390786	0.31624	0.666575	0.474675	0.00478994	0.00830455	0.0102523	0.00789967	0.0111223	0.00718827	2
14.5	0.00298317	0.00126523	0.00398118	0.00184712	0.00836083	0.176897	0.330038	0.520963	0.376726	0.606849	0.434611	0.00495146	0.00862242	0.0109329	0.00610445	0.0118362	0.00774913	2
15	0.00360345	0.00139098	0.00379088	0.00193364	0.00814	0.178114	0.313834	0.516609	0.40447	0.793492	0.482102	0.00402461	0.00804426	0.0119674	0.00780547	0.00933479	0.00826491	2
15.5	0.00329738	0.00150652	0.00380671	0.00189098	0.00921106	0.161602	0.283064	0.438427	0.294517	0.704313	0.454987	0.00467053	0.00676067	0.0109156	0.00765425	0.0104132	0.00731025	2
16	0.00339353	0.00172922	0.00447085	0.00172919	0.00846805	0.17762	0.337749	0.484292	0.389884	0.729479	0.472974	0.00430338	0.00800167	0.011372	0.00869033	0.0116574	0.0103425	2
16.5	0.00283828	0.00165756	0.00406128	0.00173985	0.0086673	0.220242	0.307459	0.573214	0.374708	0.690841	0.519585	0.00444939	0.00769415	0.0124705	0.00843025	0.0126745	0.0086499	2
17	0.00290316	0.00176097	0.00428665	0.00196823	0.00764505	0.186645	0.286004	0.490695	0.391898	0.795829	0.470239	0.00456668	0.00849347	0.011589	0.00718313	0.010209	0.00834431	2
17.5	0.00323641	0.00186007	0.0038665	0.0018621	0.0104463	0.192057	0.33241	0.539748	0.374198	0.853473	0.549364	0.00387637	0.00880295	0.0118133	0.00671386	0.0125605	0.0077495	2
18	0.00351792	0.00192853	0.00431965	0.00179474	0.00890697	0.195317	0.2611	0.552006	0.438044	0.762854	0.544164	0.00518086	0.00627912	0.0126896	0.00776635	0.0130629	0.00883453	2
18.5	0.00260916	0.00178383	0.00385108	0.00184696	0.00802437	0.162339	0.352228	0.583883	0.384399	0.790059	0.47612	0.00452281	0.0090158	0.0121348	0.00533561	0.0128111	0.0106754	2
19	0.00289625	0.00187716	0.0043843	0.00192507	0.0108845	0.181504	0.316927	0.556668	0.392374	0.798825	0.497433	0.0043142	0.00874568	0.013381	0.00755344	0.0118137	0.0104611	2
19.5	0.00349477	0.00191287	0.00412516	0.00183264	0.00901711	0.225375	0.376604	0.565423	0.420547	0.723731	0.544591	0.00436913	0.00919143	0.0128283	0.00770736	0.0131454	0.0113208	2
20	0.00271212	0.00184921	0.00356166	0.00186621	0.0110806	0.19941	0.347132	0.504145	0.405175	0.828588	0.530349	0.00443535	0.00830062	0.0124293	0.00915472	0.0138925	0.0107397	2
20.5	0.00319072	0.00185056	0.0042312	0.00202947	0.0111267	0.191701	0.348147	0.61675	0.352086	0.763034	0.488046	0.00516026	0.0105249	0.0127066	0.00857736	0.0139784	0.00864464	2
21	0.00286184	0.00181768	0.00378662	0.00212839	0.00993958	0.174659	0.377602	0.471737	0.399991	0.877288	0.479859	0.0050103	0.00966878	0.0131202	0.00810967	0.0117071	0.0118361	2
21.5	0.00386685	0.0019376	0.0045134	0.00180217	0.00848538	0.215234	0.40804	0.602732	0.354591	0.85965	0.547089	0.00528983	0.00879949	0.0129894	0.0079092	0.0133118	0.0111392	2
22	0.00306032	0.00210624	0.00413026	0.00167579	0.00893157	0.233162	0.377835	0.566679	0.359987	0.971845	0.515682	0.0053153	0.00995835	0.0125821	0.0080505	0.0128838	0.0103503	2
22.5	0.0033943	0.00194202	0.00425094	0.00177652	0.0110735	0.191826	0.36785	0.550218	0.345462	0.808207	0.554273	0.00552386	0.00936141	0.0125529	0.00860411	0.0138607	0.00991934	2
23	0.00323182	0.00217261	0.00470126	0.00204991	0.0115424	0.218073	0.36136	0.543382	0.432199	0.932481	0.568482	0.00533731	0.00950117	0.0125485	0.00920721	0.0144866	0.0085456	2
23.5	0.00312014	0.00209478	0.00454956	0.00248783	0.00970533	0.206594	0.410243	0.555357	0.429289	0.903376	0.531641	0.00470018	0.0094269	0.0123416	0.00994282	0.0141251	0.0109308	2
24	0.00293888	0.00238198	0.00484033	0.00293223	0.0099336	0.245981	0.437658	0.634275	0.408113	0.911996	0.563419	0.00525026	0.00768467	0.0120941	0.00733199	0.0154502	0.0119813	2
24.5	0.00369902	0.00240423	0.00495453	0.00242611	0.00916355	0.220432	0.375282	0.489544	0.433623	0.931018	0.568004	0.00490035	0.010421	0.0130226	0.00789209	0.017041	0.0128475	2
25	0.00315459	0.002201	0.00435531	0.00219364	0.0099566	0.212966	0.418967	0.587313	0.474792	1.03472	0.54816	0.00471739	0.0104836	0.0141298	0.00852523	0.0166047	0.00950095	2
25.5	0.00306588	0.00255053	0.00491571	0.00240864	0.0114845	0.190401	0.417127	0.672798	0.346626	1.09929	0.622977	0.00576967	0.0117111	0.0148247	0.00872862	0.017211	0.0106003	2
26	0.00286552	0.00246253	0.00402949	0.00286702	0.0114541	0.192465	0.417956	0.614916	0.482088	1.09358	0.656052	0.00470035	0.0119883	0.0145429	0.00967721	0.0205424	0.0100675	2
26.5	0.00283889	0.00244136	0.00389528	0.00278287	0.0103476	0.236566	0.483055	0.654492	0.393071	1.19005	0.660744	0.00540223	0.0124773	0.0144758	0.00803009	0.0178561	0.011083	2
27	0.00197223	0.00240607	0.00362217	0.00322473	0.00944326	0.236207	0.363974	0.748243	0.462558	1.06401	0.574394	0.00447167	0.0114949	0.0173222	0.00846962	0.0181102	0.0121531	2
27.5	0.00320966	0.00236226	0.00417888	0.00289553	0.0113685	0.267748	0.602543	0.773619	0.44937	1.12287	0.672349	0.00581636	0.013047	0.0172083	0.00879408	0.0190006	0.0127929	2
28	0.00301582	0.00256053	0.00368808	0.00283385	0.00968273	0.198795	0.50201	0.619275	0.486315	1.41867	0.668991	0.00534725	0.0143558	0.0146219	0.00855643	0.0215224	0.0149108	2
28.5	0.00310532	0.00251942	0.00328464	0.00284379	0.0105561	0.246437	0.529703	0.778597	0.444986	1.28257	0.664675	0.00529039	0.0112749	0.0164662	0.00806035	0.0192247	0.0111208	2
29	0.0033151	0.00257889	0.00298239	0.0022894	0.0103651	0.233103	0.503217	0.872353	0.456268	1.18517	0.67075	0.00670519	0.0115374	0.0158924	0.0105214	0.0177562	0.0137733	2
29.5	0.00294671	0.00261693	0.00336639	0.00303618	0.00867735	0.231384	0.52231	0.787687	0.573588	1.34832	0.702245	0.00596253	0.0134743	0.016671	0.0109691	0.0175677	0.0120146	2
30	0.00343213	0.00272986	0.00341823	0.00284662	0.0115801	0.201114	0.565385	0.79074	0.486792	1.29049	0.707325	0.00621321	0.0118607	0.0164716	0.0112769	0.0196029	0.0149303	2
30.5	0.00263714	0.00284489	0.00308845	0.00268409	0.0123201	0.232698	0.561445	0.723826	0.524495	1.24581	0.702321	0.00638978	0.0150439	0.0167109	0.0109699	0.0210527	0.0144719	2
31	0.00331249	0.00311621	0.00333852	0.00264684	0.0129743	0.272532	0.601646	0.800029	0.450618	1.27745	0.707885	0.00651121	0.0148863	0.0191293	0.0102608	0.0245155	0.0135914	2
31.5	0.0035787	0.00299058	0.0030624	0.00319217	0.0137548	0.239051	0.481118	0.700908	0.572633	1.56436	0.752221	0.00690728	0.0115869	0.0169578	0.0120139	0.0251596	0.0117173	2
32	0.00331181	0.00285663	0.00317478	0.00295164	0.012713	0.283514	0.654658	0.825471	0.531219	1.45193	0.721207	0.0062248	0.0160737	0.0162747	0.00970646	0.02208	0.0134	2
32.5	0.00373424	0.00271051	0.0037636	0.00320124	0.0143146	0.222683	0.752398	0.799274	0.503612	1.8381	0.675628	0.0073977	0.0142552	0.0172163	0.00905355	0.0256766	0.0120327	2
33	0.00364094	0.00299982	0.00358737	0.00326397	0.0136576	0.236039	0.626132	0.766259	0.552236	1.53423	0.699535	0.00564166	0.0139541	0.0169793	0.0115393	0.0238556	0.0119907	2
33.5	0.00363369	0.00286919	0.00391941	0.00299937	0.0144055	0.233967	0.689541	0.88391	0.572695	1.70433	0.680913	0.00661098	0.0185893	0.0174405	0.0119884	0.0269073	0.0128851	2
34	0.00254764	0.00250051	0.00329657	0.00315814	0.0128949	0.335776	0.729387	0.682638	0.634836	1.98309	0.642482	0.00564758	0.0178871	0.018064	0.0138441	0.0269028	0.0130062	2
34.5	0.00297978	0.00285573	0.00321612	0.00299132	0.0147808	0.293406	0.871035	0.734149	0.593273	1.48384	0.614073	0.00719268	0.0202975	0.0144577	0.0117984	0.0224175	0.0141376	2
35	0.00287798	0.00252866	0.00345911	0.00268632	0.0162223	0.269868	0.74504	0.730625	0.638632	1.35595	0.632217	0.00677398	0.0195513	0.0172155	0.0129046	0.0242992	0.0117267	2
35.5	0.00272818	0.0028062	0.00292943	0.00323794	0.0163042	0.366794	0.755399	0.8565	0.788339	1.5829	0.723818	0.00764649	0.0195489	0.0164671	0.0126473	0.0231511	0.0149165	2
36	0.00367364	0.00279514	0.00282681	0.00307007	0.0173111	0.265742	0.719045	0.589729	0.672312	1.4978	0.661708	0.00843796	0.0212321	0.0137608	0.0122001	0.0232654	0.0112835	2
36.5	0.00401826	0.0028651	0.00296894	0.00311711	0.0184901	0.24095	0.761519	0.878186	0.693642	1.57882	0.563668	0.00789867	0.0176052	0.0196126	0.0138333	0.0245095	0.0135577	2
37	0.00435712	0.00331696	0.00294661	0.00265623	0.0153262	0.299363	0.718111	0.789613	0.710525	1.66752	0.706374	0.00760887	0.0163183	0.019952	0.0112128	0.0230697	0.0122331	2
37.5	0.0036724	0.0030618	0.00278572	0.00304397	0.0181232	0.348185	0.817714	0.672898	0.781405	1.37057	0.673451	0.0086852	0.0175541	0.0165672	0.0131917	0.0229159	0.0133977	2
38	0.00426343	0.00320529	0.00264843	0.00325026	0.0185562	0.345217	0.657486	0.715604	0.858841	1.55764	0.862676	0.00793234	0.0193205	0.0182147	0.0189087	0.024145	0.0157649	2
38.5	0.00483955	0.00284915	0.00308293	0.00321364	0.0190991	0.274409	0.698289	0.858289	0.885203	1.42015	0.823542	0.00749178	0.0170769	0.018143	0.0130612	0.0243222	0.0161447	2
39	0.00497572	0.00280455	0.002575	0.00306233	0.0178512	0.39761	0.816203	0.900379	0.903378	1.31531	0.756512	0.00911335	0.0164548	0.0179548	0.0172512	0.0286241	0.013022	2
39.5	0.00443511	0.00298402	0.00263557	0.00283554	0.0186559	0.365586	0.698833	0.870288	0.896458	1.79651	0.794044	0.00906102	0.0192429	0.0193502	0.0185746	0.0225032	0.0159965	2
40	0.00380732	0.00332136	0.0023065	0.00309605	0.0153636	0.35382	0.617414	0.944198	0.868323	1.46682	0.962131	0.00875256	0.0209361	0.0210838	0.017042	0.0256704	0.0177419	2
40.5	0.00346592	0.00271359	0.00246576	0.00275617	0.0236579	0.425063	0.689258	0.769772	0.842903	1.64358	0.922325	0.00952312	0.0191138	0.0174356	0.0159603	0.0205447	0.0185345	2
41	0.00422757	0.0032744	0.00258759	0.00227508	0.0209173	0.38791	0.865945	0.807015	0.73388	1.46895	0.909803	0.0102559	0.0189798	0.0202225	0.0192775	0.0245133	0.0190688	2
41.5	0.00542275	0.0033443	0.00288416	0.00341199	0.0212894	0.388058	0.663971	0.844394	0.911183	1.3601	0.877826	0.00991114	0.0195613	0.0205074	0.0199714	0.0225609	0.0174114	2
42	0.00417092	0.00312995	0.00286132	0.00288003	0.023143	0.444086	0.822115	0.85142	0.897843	1.28744	0.806843	0.00869249	0.0192835	0.0200125	0.0172236	0.0240193	0.015168	2
42.5	0.00467254	0.0029852	0.00317426	0.00326083	0.0210343	0.426316	0.782115	0.922671	0.844838	1.61042	0.950501	0.00958369	0.0169411	0.0176048	0.0147728	0.0240306	0.0180028	2
43	0.00457008	0.00298868	0.00361937	0.00340803	0.0181355	0.385227	0.752899	0.856457	0.811608	1.55911	0.747483	0.00925517	0.0174644	0.0179268	0.0163683	0.023229	0.0158984	2
43.5	0.00386737	0.00323743	0.00380147	0.00282813	0.0237622	0.325145	0.755708	0.733597	0.986808	1.43064	0.737297	0.0110697	0.0164971	0.0187802	0.0169845	0.0264213	0.012594	2
44	0.0043067	0.00330811	0.00375408	0.00339204	0.0242023	0.430724	0.743988	0.786118	1.04162	1.25084	0.781146	0.00841244	0.0180806	0.0190914	0.0183897	0.0220017	0.0135208	2
44.5	0.00326223	0.00346811	0.00437471	0.00316864	0.0222161	0.539179	0.728018	0.729762	0.944988	1.384	0.748101	0.0113641	0.0172242	0.0168251	0.0200295	0.0206872	0.0150287	2
45	0.00326495	0.00276742	0.00396873	0.0030751	0.03077	0.499241	0.704067	0.762413	1.24089	1.34178	0.766491	0.0113796	0.0170391	0.0162218	0.021888	0.0204011	0.0155738	2
45.5	0.00370122	0.00353109	0.00369224	0.00341379	0.0246974	0.393037	0.551997	0.961979	0.858841	1.34407	0.745209	0.0118345	0.0171611	0.0167944	0.0208327	0.0221605	0.0181218	2
46	0.00436728	0.00349585	0.00351368	0.00323953	0.0185806	0.453843	0.584664	0.813982	1.08474	1.29902	0.812427	0.0114899	0.0163759	0.0188214	0.0187308	0.0225366	0.0156762	2
46.5	0.00363456	0.00409021	0.00392168	0.00348052	0.0208822	0.588225	0.660509	0.804562	1.04703	1.12984	0.79287	0.00900601	0.0149529	0.0184166	0.0183346	0.0199844	0.0162813	2
47	0.00298072	0.00374529	0.00339542	0.0036316	0.0190648	0.649072	0.666143	0.739744	0.976868	1.30931	0.832613	0.012631	0.0155186	0.0184389	0.0229105	0.0172957	0.0136532	2
47.5	0.00389577	0.00352458	0.00343175	0.0031087	0.0214071	0.628794	0.642486	0.846325	1.062	1.28807	0.812589	0.011706	0.0147046	0.0199307	0.0231515	0.0192887	0.0160239	2
48	0.00271993	0.0033904	0.00383413	0.0037055	0.0247813	0.609253	0.656027	0.915277	1.03993	1.38696	0.822728	0.0127927	0.0170233	0.0201578	0.0232403	0.0222439	0.0161402	2
48.5	0.00325353	0.00366786	0.004701	0.00330815	0.0218076	0.510212	0.550997	0.966287	1.16649	1.24042	0.865571	0.0128116	0.0168295	0.020335	0.0227572	0.0243992	0.0162509	2
49	0.00302689	0.00345282	0.00498355	0.00297959	0.0222278	0.546282	0.591435	0.977516	1.34635	1.24785	0.869106	0.0146722	0.0138035	0.0204601	0.0217838	0.0200155	0.0154906	2
49.5	0.00330994	0.00308979	0.00553533	0.00294547	0.0215026	0.513525	0.601111	1.25701	1.18405	1.32954	0.972934	0.0144059	0.0145313	0.0240982	0.0223248	0.0208834	0.0186835	2
50	0.00257812	0.00326793	0.00704122	0.00313662	0.0176179	0.607849	0.568186	1.04979	1.00094	1.21686	1.07548	0.0163425	0.0155786	0.0218367	0.0207019	0.021278	0.0178521	2
0.5	0.00866118	0.00189112	0.00249888	0.00271142	0.012448	0.0990857	0.184385	0.171426	0.352964	0.408804	0.219476	0.00301512	0.00359514	0.00276271	0.00375887	0.0070999	0.00369388	2
1	0.0100228	0.00195888	0.00274848	0.00379236	0.0156393	0.188658	0.335957	0.344936	0.536781	0.835107	0.494955	0.00470907	0.00572658	0.0050388	0.00438979	0.013233	0.0059368	4
1.5	0.0085132	0.00208109	0.00541416	0.00386729	0.0204866	0.263295	0.531141	0.498887	0.571464	1.17446	0.698139	0.00627569	0.0081944	0.00683206	0.00688846	0.0182968	0.00986326	4
2	0.0104152	0.00218498	0.00539077	0.0054168	0.0206009	0.23767	0.67452	0.575492	0.549982	1.17101	1.0314	0.00639524	0.0100014	0.00965839	0.00730753	0.0277465	0.0129929	4
2.5	0.0109389	0.00187356	0.00619085	0.00566337	0.0223875	0.313077	0.835367	0.848195	0.679913	1.63478	1.3296	0.00754494	0.0129973	0.0106352	0.00911725	0.0303601	0.0198852	4
3	0.0131982	0.00222241	0.00709447	0.0059175	0.026712	0.377878	0.946532	0.946661	0.971919	1.85386	1.58173	0.0079774	0.0154148	0.0120122	0.0109161	0.0328963	0.0229498	4
3.5	0.0121062	0.00288824	0.00838366	0.0059053	0.0214205	0.357408	1.04587	1.00396	1.24408	2.47331	1.39585	0.011129	0.0191168	0.0142947	0.0123288	0.0381389	0.0249323	4
4	0.0133288	0.00227426	0.00796224	0.00638625	0.0259503	0.427692	1.06616	1.04537	1.35178	2.37168	1.92158	0.0109906	0.0187058	0.0185488	0.0160069	0.0417145	0.0235351	4
4.5	0.0103325	0.00253298	0.00787294	0.00751339	0.026	0.478067	1.31993	1.34007	1.47765	2.51427	2.0499	0.011217	0.0216175	0.0185375	0.0129703	0.0486141	0.0332526	4
5	0.0155989	0.00238146	0.00861715	0.00751371	0.0320386	0.483087	1.29463	1.52889	1.23943	2.94323	2.15479	0.0138817	0.0182069	0.023695	0.0131044	0.0532614	0.0397852	4
5.5	0.0139486	0.00302417	0.00972816	0.00801795	0.0295329	0.551205	1.53437	1.75275	1.12598	3.10479	2.50899	0.0129032	0.0253027	0.0206608	0.0125393	0.0504294	0.0318044	4
6	0.0162268	0.00262023	0.00988732	0.00837408	0.0360028	0.516769	1.5511	1.44716	1.29404	2.75233	2.32937	0.012645	0.0194316	0.0243074	0.0146908	0.0502186	0.0360066	4
6.5	0.0145938	0.00239862	0.00954208	0.00877214	0.0311219	0.622736	1.32271	1.61537	1.1823	3.10477	2.62264	0.0119588	0.0245181	0.0254595	0.0121613	0.0503686	0.0282787	4
7	0.0202821	0.00279862	0.0101352	0.00741482	0.0424304	0.490769	1.6233	2.101	1.41048	2.83961	2.94025	0.0142712	0.0227497	0.026582	0.014356	0.0516357	0.0418313	4
7.5	0.0145525	0.00347517	0.0131622	0.0100739	0.0338332	0.64577	1.41543	1.87177	1.34072	2.48634	3.04976	0.0144177	0.0260088	0.0300216	0.0124953	0.0577678	0.0431454	4
8	0.0187695	0.00312352	0.0097406	0.00856755	0.0378166	0.711567	1.26455	2.28718	1.50395	2.60538	3.39774	0.0145822	0.0307611	0.0353003	0.01481	0.0521344	0.0449667	4
8.5	0.0170974	0.00315339	0.0102091	0.00841273	0.04047	0.54176	1.34337	1.9674	1.79397	3.06965	3.78371	0.0163116	0.0246684	0.0247362	0.0157138	0.0486676	0.0519205	4
9	0.0138691	0.00393901	0.0112502	0.0112603	0.0463898	0.71555	1.62124	2.70356	1.68229	3.17664	3.56864	0.0135583	0.0254517	0.0314013	0.0170779	0.0519848	0.0521799	4
9.5	0.0160196	0.00405081	0.0124077	0.0107892	0.042942	0.631803	1.55805	2.38173	2.03461	3.77447	3.26491	0.0197547	0.0282307	0.0322569	0.0196913	0.0644534	0.0547127	4
10	0.0148931	0.00470079	0.0130104	0.00897093	0.0444233	0.747605	1.62714	2.36165	2.12528	3.66703	3.67651	0.0191368	0.0321138	0.0297877	0.0276692	0.0655658	0.0520551	4
10.5	0.0165061	0.00498119	0.0128262	0.00930842	0.0380321	0.797695	1.73895	2.59957	1.97552	3.95442	4.19309	0.0198917	0.031359	0.0396816	0.0214647	0.0661144	0.0594697	4
11	0.0184975	0.00489577	0.0162855	0.00919878	0.0422586	0.876565	1.9895	2.61423	2.24626	4.00729	4.11176	0.0225903	0.0267952	0.0355156	0.0213462	0.0606718	0.0599169	4
11.5	0.0170561	0.00586115	0.0168211	0.00758345	0.0392345	0.936974	2.0645	2.60857	2.73695	3.90648	4.40154	0.0260605	0.0324008	0.0398959	0.0212006	0.0678022	0.0417542	4
12	0.0175962	0.00489589	0.0146885	0.00744281	0.0406401	0.859738	2.00509	2.4239	2.13467	5.20547	4.27821	0.0276844	0.0311407	0.0420987	0.0259122	0.0743252	0.060714	4
12.5	0.021615	0.00431861	0.0187943	0.00720405	0.0501349	1.0318	1.89124	2.76943	2.65967	3.83092	4.10058	0.0236475	0.0374499	0.0396253	0.0217727	0.0830664	0.0572236	4
13	0.0195111	0.00505621	0.0172723	0.0100812	0.0390093	0.907911	2.0397	2.68283	2.5543	4.38035	4.20705	0.0215646	0.0327695	0.0299217	0.0292534	0.079956	0.0616555	4
13.5	0.0169391	0.00466509	0.0155813	0.00969274	0.0527258	1.107	2.01777	2.75728	2.59357	4.8744	4.42829	0.0293934	0.0373977	0.0412543	0.027945	0.0751892	0.0530675	4
14	0.0209284	0.00458047	0.0189978	0.0112518	0.0339131	1.1854	2.07687	2.38202	2.58897	4.76416	5.43023	0.0309202	0.0456843	0.0413871	0.0300102	0.0914161	0.0587052	4
14.5	0.019328	0.00479654	0.0191827	0.0107062	0.0482159	1.15745	2.47895	3.12253	3.13068	4.22366	4.63311	0.0360764	0.0423836	0.0414338	0.0247756	0.102499	0.0604335	4
15	0.0224135	0.00557845	0.0196601	0.011661	0.049081	1.0317	2.09065	3.16865	3.42665	6.10325	4.96473	0.0311862	0.0428383	0.0518095	0.0326543	0.0730976	0.0667564	4
15.5	0.0188318	0.00544952	0.018061	0.0112944	0.0557194	1.07614	2.17256	2.44432	2.4521	4.8566	4.61239	0.0328695	0.0335893	0.04457	0.0288939	0.0812447	0.0596252	4
16	0.0193083	0.00718571	0.0219744	0.00989699	0.0513928	1.09951	2.46298	3.149	3.27538	5.31078	5.14151	0.0317342	0.0423946	0.0461472	0.0350093	0.094132	0.0863536	4
16.5	0.0181701	0.00692514	0.0198266	0.010659	0.0479964	1.49706	2.24347	3.5558	3.03917	5.00613	5.13584	0.03174	0.0379402	0.047806	0.0358241	0.10696	0.0631898	4
17	0.0168026	0.00696208	0.0194596	0.0119303	0.0421432	1.15374	1.99707	2.79938	3.16948	5.61134	4.56329	0.0326418	0.0422905	0.0410999	0.0272772	0.0818501	0.0691734	4
17.5	0.0193061	0.007389	0.0155135	0.0114755	0.0554237	1.16578	2.33021	3.37199	3.0391	6.14086	5.58488	0.0258604	0.0469855	0.0509529	0.0303074	0.102507	0.0663694	4
18	0.0197642	0.00755228	0.0195311	0.0114736	0.0555838	1.23428	2.0194	3.39871	3.586	5.48214	5.73446	0.0398561	0.032016	0.0570892	0.0343183	0.107599	0.0738167	4
18.5	0.0170805	0.00778133	0.0182356	0.0119724	0.0491061	1.02011	2.72608	3.46234	3.07154	5.90819	4.83205	0.0329393	0.0522978	0.0474228	0.0238587	0.104508	0.0784431	4
19	0.0180027	0.00797998	0.0217461	0.0119792	0.0677222	1.12931	2.29331	3.19654	3.34355	5.60714	5.24151	0.0302542	0.0493839	0.0453787	0.0322438	0.0936825	0.0896592	4
19.5	0.0216949	0.00749032	0.0202406	0.0126783	0.0488877	1.30136	2.82548	3.20319	3.37577	5.37349	5.2952	0.0318286	0.0515569	0.0527706	0.0325987	0.103697	0.0855888	4
20	0.0161184	0.00743163	0.0176283	0.0104069	0.0668095	1.19739	2.65342	3.26166	3.42742	6.51013	5.18903	0.0320007	0.0420814	0.0519204	0.0394099	0.116239	0.0844535	4
20.5	0.0193431	0.00784955	0.0204653	0.0111342	0.0600544	1.30349	2.5676	3.84539	2.91823	5.86726	4.72199	0.0373313	0.0551668	0.0510393	0.0346003	0.11079	0.0675681	4
21	0.0163709	0.00632315	0.019112	0.014427	0.0574478	1.08167	2.63425	2.71414	3.25675	6.65104	5.01028	0.0372812	0.0475666	0.0521346	0.0381716	0.0998829	0.0989723	4
21.5	0.0233716	0.00756583	0.020752	0.0110378	0.0514868	1.39625	2.98907	3.49258	2.81295	6.03936	5.6534	0.0385127	0.0441132	0.0604373	0.0331067	0.103412	0.0927053	4
22	0.018256	0.00794344	0.0219014	0.0111824	0.0530209	1.51244	2.87791	3.58984	3.15836	6.68286	5.22434	0.039679	0.0500492	0.0594827	0.0357019	0.105718	0.0812259	4
22.5	0.020518	0.00740802	0.0176987	0.0113357	0.0618981	1.1624	2.58344	3.51284	2.73691	5.71567	5.63171	0.0406813	0.049345	0.0512289	0.0400769	0.113239	0.0783843	4
23	0.0203595	0.00897136	0.0253212	0.0127748	0.0693962	1.36333	2.7659	3.56601	3.6145	6.76342	5.79223	0.0400829	0.0463307	0.0476297	0.0380058	0.116358	0.0701657	4
23.5	0.0200003	0.00796937	0.025019	0.0160838	0.0666095	1.37655	2.98515	3.19269	3.46762	6.49281	5.70297	0.0304991	0.0491502	0.0545995	0.0409352	0.108284	0.0819448	4
24	0.0178381	0.00967203	0.0223584	0.0183943	0.0546185	1.627	3.40331	3.64423	3.5449	6.50068	6.05488	0.0360477	0.039705	0.0491011	0.0295374	0.120761	0.0969588	4
24.5	0.0248648	0.0100623	0.0231563	0.0135127	0.0564137	1.50168	2.82256	3.10527	3.69165	6.36293	6.07214	0.0380938	0.0565536	0.0538537	0.0306806	0.13035	0.104076	4
25	0.0187961	0.00816962	0.0225419	0.0135503	0.0567813	1.46508	3.00513	3.83665	3.91035	8.0731	6.02375	0.0348337	0.053195	0.055986	0.0404877	0.132103	0.0711107	4
25.5	0.0201045	0.0120802	0.02191	0.0156675	0.0692371	1.20904	2.90858	3.98072	2.9206	7.8822	6.95485	0.0432913	0.0582174	0.0650285	0.0373679	0.139037	0.0843763	4
26	0.0162184	0.00990145	0.0199514	0.0204157	0.06478	1.18699	2.96525	3.89119	3.75268	7.74299	6.92502	0.0328671	0.0571064	0.0586605	0.0456523	0.148739	0.0832289	4
26.5	0.0159843	0.00871324	0.0192685	0.0179674	0.060627	1.45036	3.36136	4.08341	3.36281	8.79151	6.97182	0.0410848	0.0639009	0.0527182	0.0300015	0.148568	0.086571	4
27	0.0123776	0.0084749	0.0189135	0.0194991	0.0606796	1.51281	2.67327	4.52275	3.56783	7.53635	6.37618	0.0339243	0.0552453	0.0761498	0.0368175	0.1456	0.0983124	4
27.5	0.0189923	0.0100897	0.0203153	0.0188904	0.0722143	1.70879	4.0247	4.8644	3.81581	8.11891	7.09424	0.0434723	0.0645252	0.0739399	0.0360508	0.156593	0.0996829	4
28	0.0184435	0.00995217	0.0176731	0.0172714	0.0585411	1.30413	3.96999	3.82628	4.00123	10.047	7.17046	0.0377872	0.0713102	0.0686639	0.0365447	0.182244	0.120574	4
28.5	0.0192984	0.011221	0.0161629	0.0180289	0.0615766	1.61854	3.75616	4.70364	3.24365	9.03026	6.67818	0.0378047	0.0531822	0.0650906	0.0329214	0.164689	0.0905829	4
29	0.0207109	0.00993751	0.0140613	0.0148851	0.0646223	1.51672	3.49166	5.24661	3.74267	9.46027	7.32393	0.045071	0.0606844	0.0703709	0.0463678	0.146589	0.110117	4
29.5	0.0182157	0.00961776	0.0163739	0.0192731	0.0527786	1.37116	3.67617	4.57109	4.71959	9.49047	7.60674	0.044269	0.0697139	0.0662187	0.0483128	0.145951	0.0943179	4
30	0.0217457	0.0103776	0.0172926	0.0178643	0.0674465	1.29338	4.6875	4.85636	4.08582	9.66942	7.04199	0.0496952	0.0621527	0.0651675	0.0444714	0.14222	0.120456	4
30.5	0.0150463	0.0111989	0.0161758	0.01645	0.0777374	1.69714	4.20288	4.46592	4.33237	8.3877	7.32552	0.0441367	0.0832559	0.067991	0.0394977	0.166576	0.117316	4
31	0.0196671	0.0125003	0.016254	0.0172466	0.0792647	1.70972	4.45953	4.92253	3.6381	9.44874	7.55219	0.0449206	0.0803052	0.074826	0.0399414	0.185124	0.115835	4
31.5	0.0214013	0.0124351	0.0135106	0.0178653	0.0809879	1.53366	3.36483	4.27495	4.71834	11.4929	7.8769	0.0541871	0.0573003	0.0627325	0.0490045	0.205806	0.0903403	4
32	0.0206863	0.0117149	0.0146499	0.020678	0.0758954	1.80709	4.45665	5.11708	4.25387	10.503	7.54062	0.0427929	0.0867772	0.059831	0.0426112	0.18072	0.105864	4
32.5	0.0221493	0.0122273	0.0177565	0.0179685	0.0827322	1.40166	5.67855	4.5184	4.35891	12.8801	7.29319	0.0518795	0.0705538	0.0767113	0.0428224	0.212257	0.098663	4
33	0.0234704	0.0117588	0.0174833	0.0200649	0.0778329	1.51299	4.61788	4.47976	4.8053	11.6182	6.76425	0.0397245	0.0685116	0.0634402	0.0504667	0.18539	0.0933147	4
33.5	0.0205308	0.0127877	0.0171617	0.0197097	0.0816213	1.6178	4.83086	5.47964	4.47261	13.1954	6.9176	0.0475927	0.0859906	0.0769851	0.0461576	0.226655	0.10804	4
34	0.0150597	0.0102287	0.015099	0.0185733	0.0829118	2.10416	5.00934	3.78625	5.65872	14.6287	6.93159	0.0418489	0.0968852	0.0838877	0.0630697	0.219737	0.11035	4
34.5	0.0170231	0.011187	0.0159181	0.0202026	0.0897287	1.88003	6.20769	4.3799	5.05943	10.8197	6.75455	0.0532833	0.106566	0.0549998	0.0547178	0.171764	0.114602	4
35	0.0150742	0.00857791	0.0168428	0.016866	0.092661	1.75595	5.09111	4.23666	5.19517	9.58478	6.97254	0.0484803	0.0950327	0.0762546	0.0628597	0.199364	0.0932304	4
35.5	0.0184374	0.0126348	0.0135659	0.0164908	0.102182	2.33987	5.44421	5.13305	7.05682	11.32	7.99288	0.0534816	0.0954429	0.0561656	0.0517914	0.184728	0.119809	4
36	0.022899	0.0128659	0.0129246	0.0203097	0.0998583	1.73782	5.13891	3.3859	5.70171	10.9201	7.39832	0.0580781	0.107583	0.0588975	0.0515599	0.189098	0.0914157	4
36.5	0.0216147	0.0114837	0.0143958	0.017285	0.114963	1.57189	6.32529	5.33997	5.94105	11.0259	6.17765	0.0576998	0.0876673	0.07269	0.0550812	0.195376	0.105514	4
37	0.0261686	0.0126344	0.0151356	0.0180666	0.0885496	2.02499	5.05847	4.69472	5.57917	12.6609	7.05029	0.0512933	0.0834498	0.0838258	0.0469821	0.199766	0.0960461	4
37.5	0.0205611	0.0120354	0.01307	0.0184922	0.112017	2.07267	5.60683	4.2809	6.43023	10.0449	6.79877	0.0642218	0.0931453	0.0803946	0.0584538	0.180494	0.107744	4
38	0.0233854	0.0131985	0.0124714	0.0197323	0.1142	2.49542	4.96899	4.56219	7.28671	11.5823	9.18238	0.0580193	0.111127	0.072183	0.0908504	0.202459	0.126723	4
38.5	0.0300363	0.012261	0.0146499	0.0201262	0.119545	1.82405	4.91283	5.25011	7.4118	10.6958	9.00517	0.0513131	0.0934939	0.0702851	0.0618152	0.191921	0.121687	4
39	0.0321331	0.0113218	0.0115738	0.0207841	0.108103	2.44184	5.8102	5.61924	6.66621	9.53801	8.01473	0.064833	0.0916948	0.080602	0.0730061	0.236298	0.10517	4
39.5	0.0258665	0.012842	0.0131557	0.0163118	0.125683	2.46201	5.16077	5.33321	7.41054	12.6285	8.35614	0.0637113	0.0998857	0.0737552	0.0748468	0.173816	0.131205	4
40	0.0209642	0.0129969	0.0106306	0.0177372	0.0913707	2.36231	4.4951	5.73086	7.69488	9.70155	9.54215	0.064348	0.103542	0.0817199	0.0728187	0.213925	0.138411	4
40.5	0.020886	0.010444	0.0113762	0.0161297	0.14362	2.70072	4.86588	4.54832	7.39458	11.2985	9.91115	0.0705332	0.10118	0.0683103	0.0754837	0.164543	0.148305	4
41	0.0273444	0.0141049	0.0123319	0.0142892	0.127201	2.44633	6.54951	5.05835	5.96545	10.7818	9.43705	0.0738735	0.0959935	0.0882061	0.077467	0.202723	0.149024	4
41.5	0.0347475	0.0124359	0.0121715	0.0227488	0.113531	2.44921	4.88604	4.98134	7.50768	10.3245	9.1748	0.0706282	0.0964726	0.0710482	0.0773969	0.182819	0.137235	4
42	0.0246167	0.0137347	0.0130606	0.0158698	0.153125	2.91618	6.38024	5.62721	6.89077	9.70783	8.17023	0.0610851	0.0973231	0.0896698	0.0604012	0.184088	0.117184	4
42.5	0.028258	0.0123407	0.0156845	0.0183303	0.127288	2.71336	5.38304	5.69315	7.00648	10.8915	9.28574	0.0676527	0.088841	0.0762902	0.0631998	0.195807	0.146705	4
43	0.0284027	0.01078	0.0182876	0.0227451	0.113902	2.27641	5.61141	5.43073	7.0715	11.4473	8.08705	0.0623486	0.10387	0.0752132	0.0693731	0.195478	0.132912	4
43.5	0.0221721	0.0127275	0.0180203	0.0182624	0.136851	2.07801	5.56938	4.22472	8.53786	10.1769	7.98138	0.0816284	0.0828019	0.0708305	0.0656411	0.199568	0.105432	4
44	0.0264707	0.0140859	0.017967	0.0214841	0.151111	2.81452	5.79713	4.3541	9.5226	9.08255	8.02185	0.0608207	0.0957957	0.0717989	0.0739056	0.175154	0.104725	4
44.5	0.019828	0.0114113	0.0224152	0.0184068	0.125115	3.5829	5.60463	4.82013	7.69534	10.0727	8.08916	0.0816458	0.0889622	0.0593225	0.0819896	0.170941	0.132509	4
45	0.019922	0.0124994	0.0180708	0.0184518	0.176676	3.40124	5.25859	4.36345	10.0962	9.974	7.79252	0.0808164	0.0904494	0.0641129	0.0810188	0.17442	0.129903	4
45.5	0.0224118	0.0129592	0.0174589	0.0199782	0.155211	2.47086	3.88276	5.76313	6.74749	9.68977	7.51887	0.0904256	0.0937374	0.0728585	0.0856187	0.184295	0.142144	4
46	0.0279811	0.0141816	0.0183355	0.021554	0.104408	2.76111	4.26741	5.05687	8.94026	10.0587	8.64861	0.0780374	0.0838802	0.0830609	0.0803238	0.178461	0.126868	4
46.5	0.0222781	0.0161833	0.0178022	0.0220082	0.125993	3.65538	5.00385	5.25906	8.63491	8.23034	8.43922	0.0661716	0.0796404	0.0689793	0.0733519	0.162496	0.126926	4
47	0.0174416	0.0141538	0.0167017	0.0231308	0.108012	4.46957	4.86589	4.72715	7.807	9.34153	8.40246	0.0898525	0.0826198	0.0681019	0.0824677	0.140759	0.11183	4
47.5	0.0228217	0.0146935	0.0182107	0.0177404	0.126151	3.84752	4.71832	5.27745	8.81515	9.63168	8.37412	0.0889436	0.069638	0.0729238	0.106744	0.150009	0.134922	4
48	0.016818	0.0122661	0.0184546	0.0201615	0.149038	4.01653	4.82305	5.88562	8.25576	10.2293	8.16103	0.0864656	0.0952003	0.0685721	0.0951949	0.184865	0.129008	4
48.5	0.0193997	0.0133417	0.0206845	0.0220537	0.118252	3.33918	4.14552	5.88655	9.08914	8.70909	8.7677	0.0939467	0.0950977	0.0753653	0.102391	0.195465	0.127973	4
49	0.0183626	0.0131896	0.0242538	0.0169256	0.131126	3.54091	4.28782	5.90198	11.4801	9.28086	8.79859	0.108034	0.0710999	0.0781408	0.0865031	0.168058	0.121147	4
49.5	0.0184221	0.0137562	0.0299324	0.018923	0.143775	3.07497	4.28787	7.96749	10.4811	9.82196	9.81735	0.11178	0.0729024	0.0826223	0.0962231	0.163421	0.157724	4
50	0.0148535	0.012341	0.0349021	0.019992	0.1043	4.23691	4.07465	6.43449	8.35445	8.88588	11.0563	0.115408	0.080351	0.081201	0.0841385	0.174476	0.138716	4
0.5	0.0421628	0.0133541	0.0177556	0.016741	0.063443	0.41831	0.636959	0.838376	1.22596	1.46823	0.746204	0.0122211	0.0199344	0.0230421	0.0250561	0.0239293	0.00996924	6
1	0.0490333	0.0135131	0.0212264	0.0204346	0.0700607	0.813141	1.11773	1.29786	1.85062	2.70749	1.99688	0.0195065	0.0274694	0.0442119	0.0310751	0.0450391	0.0211995	6
1.5	0.0460479	0.0158543	0.0326088	0.0232378	0.0991267	1.32142	2.05338	2.09055	1.94784	4.51207	2.47364	0.0222354	0.0441883	0.0546032	0.0475926	0.0705827	0.0299454	6
2	0.0529824	0.0167067	0.0396342	0.0262369	0.103278	1.26957	2.43859	2.894	2.2463	4.33342	3.52898	0.0231426	0.04614	0.072534	0.044907	0.0994772	0.0472803	6
2.5	0.0501541	0.0139254	0.0455756	0.0343159	0.105958	1.66706	2.93388	3.65058	2.13251	6.64269	4.1855	0.027407	0.0602655	0.0969612	0.0583627	0.103528	0.0651513	6
3	0.0587248	0.017754	0.047033	0.0322352	0.135092	1.70261	3.58585	4.57235	3.62737	6.08465	5.51371	0.0325224	0.0842079	0.0937093	0.0663505	0.136321	0.0808622	6
3.5	0.0554278	0.0194321	0.0530255	0.037709	0.109751	1.53353	3.47805	4.31399	4.17456	7.21583	4.56473	0.0355007	0.0862959	0.103581	0.0914703	0.141496	0.0857432	6
4	0.0616543	0.0159602	0.0562369	0.0292876	0.120664	2.04861	3.63028	5.47931	4.13867	7.8396	7.01481	0.0479534	0.0998723	0.14573	0.0878234	0.166955	0.087105	6
4.5	0.0488556	0.0188315	0.0572647	0.0426867	0.152632	2.02374	4.93838	5.70429	5.61675	8.59528	6.95597	0.0470422	0.105407	0.164644	0.0924236	0.16417	0.128337	6
5	0.0760077	0.0159967	0.0662419	0.0495377	0.173929	2.08553	4.31864	6.11866	4.21232	9.27927	6.97629	0.0447617	0.0945017	0.184407	0.0905288	0.167616	0.115244	6
5.5	0.0624453	0.0204549	0.0718879	0.0460244	0.138787	2.32535	5.56097	7.42461	4.29727	10.4005	7.94762	0.0533184	0.131032	0.213553	0.0880971	0.17213	0.112733	6
6	0.0685659	0.0236323	0.0621836	0.0450039	0.171115	2.47272	5.40983	6.55815	4.68181	10.0068	8.4359	0.050246	0.109352	0.209414	0.0957136	0.220675	0.112704	6
6.5	0.0656558	0.0233464	0.067083	0.0509581	0.168185	2.93704	4.3185	6.88908	4.634	10.2562	9.4594	0.0476936	0.1113	0.218684	0.0853756	0.172699	0.101797	6
7	0.100947	0.0213835	0.0772783	0.0449167	0.195212	2.25342	6.39196	8.35746	5.14741	9.14654	9.41577	0.0511254	0.130649	0.205775	0.0925568	0.171144	0.131774	6
7.5	0.0723436	0.0243334	0.0906045	0.0541284	0.181213	2.9887	4.63744	8.44423	4.74957	9.7865	10.8187	0.0512538	0.127347	0.23951	0.0825435	0.178339	0.117076	6
8	0.0898351	0.0249616	0.0650401	0.0469651	0.19825	3.21717	4.73657	10.7103	5.67594	9.48197	11.2745	0.0578346	0.149062	0.24985	0.100292	0.2041	0.134892	6
8.5	0.0778831	0.0222006	0.0774261	0.0412901	0.18194	2.28717	4.52343	9.66279	6.45152	11.7182	12.5473	0.0722309	0.118144	0.197325	0.0932122	0.192817	0.178252	6
9	0.0707326	0.025781	0.0986003	0.0650648	0.237861	3.35725	6.69224	12.0881	5.83012	11.7098	12.8994	0.0527326	0.130958	0.22934	0.103113	0.200204	0.179704	6
9.5	0.0682092	0.0301911	0.0781638	0.0543129	0.233666	3.33525	5.89572	11.5147	7.11264	11.6924	11.8906	0.0685936	0.137146	0.276899	0.119259	0.214464	0.195799	6
10	0.0789525	0.0271578	0.0859017	0.0441806	0.217022	3.78707	4.98668	11.2423	7.65035	11.9736	12.5878	0.0776679	0.15148	0.266624	0.182331	0.175617	0.170208	6
10.5	0.0778718	0.0292504	0.0900524	0.0560025	0.187715	3.6153	6.14269	12.0349	6.80164	11.8892	13.7719	0.0720159	0.145761	0.310912	0.130239	0.21924	0.211528	6
11	0.0770075	0.0302811	0.105386	0.0452201	0.191749	3.84823	7.00541	13.0631	7.8401	14.2861	13.8749	0.0865867	0.152012	0.332539	0.163029	0.205381	0.210462	6
11.5	0.0769107	0.0400256	0.0998251	0.0425031	0.199486	3.90471	6.56578	12.5673	8.6191	13.122	15.1866	0.0992616	0.180505	0.360118	0.148306	0.223712	0.131164	6
12	0.0914783	0.0395482	0.115295	0.043649	0.23143	4.17125	8.62399	10.6901	7.39891	16.0062	13.997	0.102764	0.157833	0.327957	0.164147	0.308114	0.181559	6
12.5	0.0819928	0.0399145	0.142444	0.0457863	0.218237	4.73896	7.85894	12.4031	9.90236	12.908	14.2219	0.111964	0.197665	0.295086	0.149191	0.27362	0.194388	6
13	0.103558	0.0358718	0.121784	0.0509201	0.20303	4.45326	6.55962	13.6825	9.484	16.6644	16.0113	0.0839746	0.173001	0.295682	0.188696	0.288068	0.19591	6
13.5	0.0726238	0.0428988	0.101417	0.0554969	0.236643	5.20802	8.49659	11.3714	8.41543	19.098	16.4212	0.128486	0.153377	0.324767	0.190752	0.243854	0.190131	6
14	0.101594	0.0377902	0.106943	0.0588503	0.153726	5.66978	8.84185	11.1986	10.4161	16.0207	15.8432	0.121178	0.196056	0.373811	0.191652	0.325587	0.222935	6
14.5	0.0852155	0.0360329	0.129416	0.0654664	0.250081	5.2487	8.45934	15.8959	11.0659	16.07	15.9685	0.111302	0.222489	0.380565	0.181799	0.295517	0.216823	6
15	0.089897	0.0423761	0.109575	0.0624458	0.238646	5.32553	8.8015	13.4934	10.7764	19.5514	18.17	0.0894657	0.222722	0.330298	0.24002	0.26036	0.252497	6
15.5	0.0984446	0.0434603	0.144036	0.0684473	0.264094	5.03789	6.82201	11.5036	7.79272	19.3744	16.362	0.139691	0.175112	0.315316	0.211737	0.30445	0.18596	6
16	0.0938628	0.0557222	0.143546	0.0594067	0.250528	5.26638	7.42567	14.1325	11.1069	17.4625	16.7863	0.1176	0.218773	0.348616	0.26019	0.310303	0.306346	6
16.5	0.079805	0.0471764	0.128369	0.069765	0.257149	6.32676	8.08631	15.7312	10.7926	16.4458	19.5177	0.120566	0.210256	0.391199	0.2161	0.39938	0.244974	6
17	0.0804253	0.0516382	0.146497	0.0711742	0.249578	5.92877	7.08568	14.1669	12.1229	23.2429	18.7732	0.11446	0.216354	0.412509	0.194652	0.316394	0.207809	6
17.5	0.101012	0.047835	0.135665	0.0688252	0.332948	5.96031	9.45995	15.2055	10.8796	19.8085	17.7545	0.10723	0.214937	0.37053	0.168521	0.320454	0.213298	6
18	0.098452	0.0614693	0.157678	0.0723664	0.275329	5.88753	7.12972	14.8924	12.9245	18.2486	19.1831	0.133624	0.161949	0.396995	0.19842	0.398191	0.232138	6
18.5	0.0749282	0.0564223	0.13747	0.0682006	0.246191	4.82724	10.1555	14.5107	10.4771	21.4398	16.2337	0.115353	0.218506	0.399499	0.15227	0.323786	0.278909	6
19	0.0823692	0.0559056	0.129962	0.0581706	0.325488	5.4784	9.10735	15.0197	12.194	18.4142	18.1237	0.11059	0.240905	0.433658	0.233392	0.277795	0.305082	6
19.5	0.0959392	0.0613273	0.130305	0.0639793	0.252357	6.85491	10.7833	14.647	12.6505	16.048	21.3305	0.121628	0.241263	0.375547	0.220401	0.327137	0.371693	6
20	0.084831	0.0597038	0.0979734	0.0640811	0.31309	5.82225	10.2274	12.358	10.2679	20.833	19.2124	0.129509	0.215578	0.357928	0.21288	0.394659	0.291123	6
20.5	0.0876752	0.0490799	0.128998	0.0672664	0.31046	5.7509	9.38238	16.4535	10.6913	20.2108	16.3388	0.130468	0.244079	0.416677	0.231222	0.436506	0.265806	6
21	0.0720946	0.0631304	0.136924	0.0752548	0.334764	5.41399	10.232	14.1874	12.1597	24.2639	17.5396	0.149231	0.23243	0.393862	0.240684	0.336062	0.336757	6
21.5	0.116573	0.0567531	0.134926	0.0575847	0.266599	6.7729	10.2833	15.7139	9.89074	19.7479	18.6539	0.141862	0.222008	0.335287	0.205123	0.387978	0.281872	6
22	0.083862	0.070628	0.124958	0.0537502	0.274358	6.66502	9.52783	15.834	10.1052	23.4144	15.5794	0.15073	0.226656	0.387571	0.203532	0.380503	0.279559	6
22.5	0.0994877	0.0502855	0.132818	0.0613803	0.336793	5.61314	10.0468	14.8439	11.3156	20.9788	17.9961	0.147055	0.234876	0.372723	0.243063	0.357811	0.252657	6
23	0.0898782	0.0685649	0.161848	0.0735526	0.335529	6.54772	10.0366	12.8741	12.2356	22.2249	20.7927	0.152913	0.241722	0.390029	0.237181	0.415681	0.252453	6
23.5	0.089575	0.064083	0.140795	0.0919479	0.273906	6.52021	10.0414	14.0876	12.1509	24.3814	16.6913	0.131635	0.253814	0.417281	0.270963	0.412409	0.29431	6
24	0.0799901	0.0729061	0.164423	0.103483	0.328015	7.39682	11.3155	18.1557	12.7072	20.4419	19.8028	0.158208	0.207105	0.39233	0.201713	0.415097	0.308831	6
24.5	0.0931078	0.0707026	0.158705	0.0859843	0.272581	7.14181	9.85246	11.7159	12.9126	22.561	18.4325	0.141808	0.276418	0.464124	0.205773	0.472151	0.377997	6
25	0.0896342	0.0700709	0.165873	0.0711312	0.319527	6.37394	11.2924	16.2123	14.5999	27.0932	19.3095	0.155626	0.251186	0.432351	0.236438	0.448614	0.27002	6
25.5	0.0944647	0.0786364	0.172106	0.0917898	0.328324	5.85026	12.1329	18.5726	10.1787	27.3745	19.8326	0.155816	0.315975	0.50498	0.236663	0.493686	0.288638	6
26	0.0843607	0.0703717	0.135708	0.0964515	0.379733	5.73594	11.3927	15.7469	14.231	29.6594	22.2229	0.130413	0.293685	0.501073	0.299356	0.5835	0.299645	6
26.5	0.0755499	0.0734294	0.138955	0.100409	0.341173	7.32297	11.1925	19.7173	12.5891	30.86	22.5914	0.149259	0.278971	0.468471	0.223261	0.503198	0.302115	6
27	0.0608829	0.0685902	0.107808	0.102404	0.277474	7.31453	10.3336	23.1267	13.3788	23.8728	17.9696	0.105861	0.277216	0.544421	0.25101	0.535542	0.325671	6
27.5	0.0939172	0.0735459	0.138777	0.0966465	0.364361	7.90602	13.3657	18.7933	14.6458	24.1469	21.7555	0.169305	0.354435	0.584872	0.244674	0.444993	0.392074	6
28	0.077378	0.0727011	0.120975	0.106088	0.28911	6.09299	12.2141	19.0877	13.7119	33.3636	24.3423	0.121618	0.385859	0.484483	0.203153	0.616502	0.432716	6
28.5	0.0793304	0.0736959	0.112685	0.0928358	0.331962	7.50834	12.5767	21.9634	12.5889	32.5928	25.2471	0.141395	0.285413	0.573711	0.207259	0.497315	0.279332	6
29	0.0895227	0.0761372	0.0987698	0.0753281	0.29619	7.61189	12.9872	26.4583	12.4928	27.7427	21.7468	0.190205	0.328296	0.483497	0.281643	0.504355	0.379724	6
29.5	0.0721587	0.0735923	0.113162	0.117908	0.279866	8.51388	14.7957	21.4392	15.2364	30.3741	24.9813	0.166698	0.306212	0.481493	0.316389	0.51524	0.320772	6
30	0.0896236	0.0873077	0.10454	0.0959213	0.357017	6.17976	15.0347	21.192	14.3929	31.2418	24.6686	0.181776	0.312727	0.600591	0.280399	0.508511	0.426921	6
30.5	0.0746142	0.0887273	0.105067	0.0977675	0.350934	7.17188	13.166	21.9191	15.3354	30.8872	26.0123	0.183869	0.37931	0.536944	0.301472	0.575736	0.364987	6
31	0.0950888	0.0905283	0.11203	0.0882216	0.366039	8.04259	14.4925	22.0622	13.8283	33.9043	26.0096	0.18721	0.394601	0.595872	0.290711	0.687839	0.391335	6
31.5	0.0897922	0.0936497	0.0973968	0.118438	0.430263	7.26801	12.7561	20.0594	15.7062	35.7188	24.7031	0.177171	0.260402	0.499995	0.32083	0.705752	0.328218	6
32	0.0989881	0.089254	0.104506	0.0944069	0.403644	9.15793	14.9823	22.6883	15.9183	35.8926	27.5043	0.154076	0.429696	0.534946	0.271118	0.672371	0.347079	6
32.5	0.115298	0.0891728	0.130885	0.104994	0.422599	6.61887	19.9935	22.4062	14.6224	48.2006	24.236	0.204852	0.387511	0.632197	0.244034	0.696843	0.327942	6
33	0.108779	0.0957474	0.12258	0.11295	0.386084	7.3294	14.8307	22.4347	17.3941	33.6569	25.2046	0.167275	0.417395	0.471534	0.357291	0.598401	0.346322	6
33.5	0.109923	0.0835839	0.133773	0.108872	0.413717	6.63764	14.4831	24.2318	15.8005	40.5165	23.5843	0.151922	0.406306	0.586109	0.288899	0.750382	0.371378	6
34	0.0712041	0.0786347	0.101883	0.117294	0.350641	9.52738	19.2241	17.7485	19.0805	46.7761	21.8726	0.147133	0.494319	0.630684	0.416426	0.691625	0.324829	6
34.5	0.0849351	0.096943	0.0991636	0.103534	0.422967	8.30104	22.042	20.8196	17.9769	38.83	23.5685	0.192008	0.56442	0.491732	0.31602	0.549958	0.349193	6
35	0.0791393	0.0762711	0.106636	0.101562	0.506139	7.81257	17.8521	20.9409	17.4551	33.1223	24.0607	0.199433	0.457875	0.54245	0.362786	0.584402	0.294905	6
35.5	0.0769284	0.0906383	0.0994759	0.121483	0.46048	11.3236	20.4103	21.4804	22.9287	39.1246	27.5031	0.186528	0.516212	0.541304	0.295078	0.702682	0.400551	6
36	0.0964527	0.0842403	0.0897074	0.10454	0.52944	7.97629	17.6817	13.7248	20.6167	34.0075	21.3469	0.263518	0.511416	0.441553	0.358564	0.656127	0.307936	6
36.5	0.108981	0.0877754	0.0934585	0.10636	0.599256	7.03931	19.3267	26.2983	21.0809	37.8021	19.8517	0.209832	0.477355	0.648937	0.396393	0.774187	0.378754	6
37	0.114276	0.108838	0.094991	0.0879773	0.474558	8.396	20.2426	21.897	21.0844	41.8829	24.9905	0.213797	0.447682	0.666371	0.283631	0.596174	0.332303	6
37.5	0.0967521	0.0904589	0.0983694	0.105916	0.551097	11.5007	22.4575	19.1457	25.6271	32.4658	24.4219	0.264841	0.491082	0.532101	0.390013	0.68608	0.349621	6
38	0.121419	0.0948528	0.0871106	0.111768	0.549573	10.4707	17.0599	18.6605	25.4337	40.4127	30.502	0.205634	0.518034	0.613755	0.507584	0.583714	0.414258	6
38.5	0.138316	0.0853981	0.100348	0.10832	0.533404	8.14481	18.598	25.0192	23.3413	34.4493	31.54	0.182733	0.427329	0.464855	0.388481	0.740863	0.42886	6
39	0.135556	0.0756505	0.0838699	0.108898	0.516965	11.8005	20.9126	24.8967	26.2513	29.6116	27.6561	0.249172	0.443305	0.519409	0.405308	0.841437	0.369621	6
39.5	0.127609	0.0879974	0.090591	0.120749	0.541531	9.88648	16.8548	20.5733	26.5114	42.5591	27.4711	0.23651	0.502073	0.624248	0.488942	0.644329	0.42162	6
40	0.100356	0.0900161	0.0703491	0.101125	0.445206	11.1786	16.3776	28.2405	26.3559	36.4727	34.1332	0.248292	0.512623	0.680203	0.525996	0.72512	0.516189	6
40.5	0.0904955	0.0851445	0.074461	0.0908691	0.709989	12.5106	17.8772	21.2239	24.8308	46.5851	28.2182	0.230015	0.496701	0.574399	0.440581	0.586961	0.523299	6
41	0.11894	0.10422	0.08844	0.0788968	0.626462	11.3334	17.5259	21.2158	22.7802	34.9316	36.0176	0.271638	0.51406	0.656116	0.551925	0.708966	0.485359	6
41.5	0.1411	0.105501	0.0888512	0.106253	0.630329	10.7667	15.0404	24.2154	26.031	33.6927	28.7911	0.281962	0.478528	0.695047	0.496648	0.616546	0.464807	6
42	0.12273	0.105141	0.0902638	0.104241	0.667953	13.5432	20.6077	24.7396	25.7063	30.4316	30.5773	0.261714	0.557009	0.639302	0.416728	0.749726	0.39411	6
42.5	0.138049	0.0891178	0.11368	0.109283	0.606759	13.7765	19.8249	25.9646	22.6412	40.1742	33.7531	0.26	0.484958	0.54578	0.406353	0.689746	0.468011	6
43	0.144031	0.0843078	0.113398	0.11109	0.516624	12.5457	18.9351	23.2838	23.6789	42.2164	26.5737	0.288807	0.409915	0.558238	0.393014	0.637992	0.468048	6
43.5	0.111615	0.0986191	0.124009	0.0962339	0.756858	10.3869	19.7262	19.5433	28.6786	33.5715	25.5893	0.302009	0.415369	0.612175	0.456234	0.705237	0.362871	6
44	0.118074	0.0999903	0.139462	0.123631	0.725641	15.3135	19.387	21.6589	33.191	30.8918	27.3784	0.198996	0.46693	0.579926	0.475748	0.63404	0.33281	6
44.5	0.0938077	0.101806	0.146086	0.0933693	0.625817	18.3744	20.7677	17.5598	28.6078	34.4561	27.8764	0.287938	0.438807	0.611268	0.517541	0.611326	0.409846	6
45	0.0978317	0.0869072	0.134947	0.0973102	0.900504	13.5939	17.0137	21.4744	34.8042	35.9123	29.68	0.315986	0.471792	0.50826	0.534957	0.567266	0.425584	6
45.5	0.101533	0.103256	0.11796	0.124377	0.784148	12.7292	12.2367	28.7438	26.0444	30.5627	28.3949	0.278809	0.442507	0.549459	0.526639	0.629978	0.542084	6
46	0.126539	0.0932327	0.116186	0.105574	0.568397	14.4606	14.6504	22.9956	29.4687	32.8038	30.4415	0.306547	0.404236	0.555271	0.493289	0.649987	0.407266	6
46.5	0.106997	0.130154	0.127604	0.124624	0.613513	18.2821	15.9942	23.4511	31.9733	29.5631	28.1839	0.229472	0.406752	0.612967	0.463421	0.62485	0.429252	6
47	0.0833476	0.114404	0.102173	0.117852	0.512041	19.6835	15.5088	19.8911	27.7864	34.0942	29.9119	0.312965	0.373995	0.598971	0.671273	0.516993	0.386908	6
47.5	0.112877	0.100858	0.110582	0.108468	0.637997	21.3743	17.0098	23.7033	28.9484	26.151	29.4909	0.318003	0.404573	0.595295	0.619439	0.483282	0.439523	6
48	0.075604	0.0979131	0.127533	0.142308	0.690548	18.8101	17.4948	26.1867	30.3614	34.3493	28.2055	0.337209	0.42542	0.644608	0.607638	0.601343	0.448141	6
48.5	0.0832846	0.109599	0.149117	0.106075	0.602592	15.245	13.7848	27.3741	31.6457	24.2789	32.3656	0.356034	0.478246	0.609353	0.637745	0.710508	0.450451	6
49	0.0816111	0.0947832	0.169297	0.103541	0.73735	18.153	14.7779	28.0104	40.0928	28.7177	27.5275	0.392753	0.38034	0.660909	0.591719	0.571892	0.400204	6
49.5	0.0857674	0.0993824	0.183736	0.108425	0.69765	16.7431	15.5837	36.1074	36.7886	28.988	35.8259	0.380528	0.396782	0.768043	0.578706	0.671939	0.539505	6
50	0.072769	0.0899541	0.217144	0.101499	0.537341	19.2533	15.7853	26.3242	29.1172	29.0084	38.2895	0.438599	0.379305	0.649917	0.548462	0.55883	0.492325	6
0.5	0.0520291	0.0158436	0.0199088	0.0207823	0.073558	0.512449	0.891763	1.01212	1.70666	1.76164	0.978919	0.0165496	0.0223993	0.023896	0.0340469	0.0333874	0.0149089	vegetative
1	0.0601343	0.0183019	0.0244986	0.0259389	0.0973822	1.04013	1.88829	1.73549	2.36025	3.49432	2.1659	0.0255716	0.0367542	0.0482474	0.0376484	0.0598911	0.0249199	vegetative
1.5	0.0546886	0.01983	0.0395761	0.0300401	0.109228	1.73642	2.83373	2.69773	2.22122	5.45084	3.11455	0.0335369	0.0565193	0.0624802	0.0593191	0.0887342	0.0384058	vegetative
2	0.0655132	0.018537	0.0422672	0.037283	0.130448	1.45625	3.60436	3.20312	2.92644	5.45857	4.2658	0.036249	0.0636009	0.0880171	0.0571433	0.119638	0.0572749	vegetative
2.5	0.0693522	0.0167883	0.051178	0.0425509	0.13894	1.96302	4.35759	4.49912	3.54264	7.78711	5.13293	0.0392304	0.0878114	0.11914	0.0682755	0.141251	0.0870274	vegetative
3	0.0812609	0.0215931	0.0500534	0.0468616	0.154698	2.11963	4.90241	5.37164	4.77543	7.27135	6.62271	0.0456678	0.115375	0.124956	0.0810303	0.155232	0.0935245	vegetative
3.5	0.0769851	0.0248043	0.0655853	0.043118	0.144035	2.00624	5.51176	6.32679	5.2229	9.55223	6.21105	0.0563566	0.100914	0.125993	0.0933759	0.164145	0.106309	vegetative
4	0.0798099	0.0202304	0.0637301	0.045578	0.162411	2.70597	5.29174	6.51092	6.8567	11.3257	6.95359	0.0647666	0.138078	0.139707	0.130391	0.197707	0.106841	vegetative
4.5	0.0614911	0.0246388	0.0665631	0.0570924	0.183485	2.58577	5.85118	6.96125	6.73236	12.3722	9.36518	0.0626493	0.130606	0.180493	0.0969353	0.227886	0.158009	vegetative
5	0.0973209	0.0211691	0.072091	0.0669905	0.202337	2.51634	6.66077	8.20269	5.5008	13.1781	9.77899	0.0731334	0.125729	0.206553	0.11656	0.228383	0.176501	vegetative
5.5	0.0841481	0.0273168	0.0682171	0.0606968	0.185679	3.17743	7.87632	7.91904	5.11361	11.9481	10.4087	0.0758641	0.150476	0.191855	0.108611	0.226746	0.124215	vegetative
6	0.096716	0.0264319	0.0758479	0.0612551	0.222951	3.16054	7.11812	9.03835	5.33309	12.962	12.0743	0.0692054	0.146682	0.216994	0.10391	0.274914	0.145333	vegetative
6.5	0.0848229	0.0279074	0.0738525	0.0543808	0.212963	3.69082	6.37185	8.59196	5.90154	11.997	11.5785	0.0763622	0.145208	0.234908	0.0997729	0.233004	0.13609	vegetative
7	0.111694	0.0293527	0.0845687	0.0612271	0.284361	2.91717	8.19566	10.1435	6.6829	12.0742	12.691	0.068161	0.157885	0.248038	0.124708	0.252418	0.181643	vegetative
7.5	0.104179	0.0302718	0.0930099	0.0654509	0.222259	3.71548	6.56034	9.81461	6.0254	11.4184	14.7374	0.0791832	0.150091	0.271627	0.105578	0.245253	0.167363	vegetative
8	0.1075	0.0346342	0.0818489	0.0570475	0.248709	4.30321	6.73395	12.4183	6.57479	10.9373	13.6809	0.0860037	0.186861	0.295285	0.131617	0.252664	0.173469	vegetative
8.5	0.101183	0.0292162	0.0905966	0.0560986	0.248487	2.86136	7.16996	11.8088	8.83804	15.0784	16.3581	0.10007	0.137903	0.254221	0.130257	0.224455	0.219173	vegetative
9	0.0861469	0.0349021	0.0933144	0.0787928	0.303165	4.25096	8.4573	13.9718	7.99312	14.2988	15.3177	0.0762123	0.155756	0.298825	0.1166	0.273162	0.251583	vegetative
9.5	0.0960625	0.0360228	0.0899032	0.0756861	0.248031	4.1284	8.59122	13.1268	9.12675	16.329	15.6854	0.0990998	0.183723	0.306634	0.164956	0.294375	0.234629	vegetative
10	0.0974132	0.0385893	0.0878039	0.0581977	0.3259	4.73158	8.44264	13.2563	8.98778	15.8025	15.8544	0.101633	0.211751	0.349233	0.207464	0.262126	0.229039	vegetative
10.5	0.0975963	0.042826	0.0940298	0.0687647	0.253559	4.83192	8.7958	15.3255	7.95408	16.837	19.4851	0.108178	0.181643	0.371119	0.166782	0.295814	0.256021	vegetative
11	0.117104	0.0446593	0.106608	0.0672782	0.275354	5.08186	10.6215	15.3417	9.04775	16.4094	21.3373	0.124507	0.180515	0.309405	0.206231	0.274457	0.251687	vegetative
11.5	0.111446	0.0457381	0.117693	0.0592366	0.227756	5.56636	9.92483	14.4108	11.1983	18.8843	19.5006	0.13341	0.215643	0.379213	0.198264	0.31961	0.159104	vegetative
12	0.103647	0.0458845	0.125743	0.0605391	0.278418	5.26006	9.87121	12.0219	9.7287	19.5055	19.4247	0.15615	0.19444	0.373554	0.242243	0.345769	0.231197	vegetative
12.5	0.129394	0.0453352	0.137299	0.0604629	0.299111	5.94503	10.4785	14.9744	11.2249	17.1322	17.7478	0.135526	0.261948	0.352926	0.205892	0.332143	0.232129	vegetative
13	0.114764	0.0477755	0.135289	0.0638536	0.270753	5.03937	10.9616	14.55	12.059	19.3953	17.6044	0.119903	0.226127	0.317896	0.259464	0.355457	0.246772	vegetative
13.5	0.105906	0.0468134	0.118526	0.0788628	0.288345	7.07008	11.0278	13.1153	13.14	22.5054	19.7988	0.153842	0.223691	0.348873	0.215517	0.361218	0.24276	vegetative
14	0.125348	0.0558098	0.135061	0.0829669	0.228778	6.74099	11.1721	12.8787	12.7859	22.4172	20.6115	0.207482	0.265209	0.397548	0.276081	0.430688	0.241372	vegetative
14.5	0.107978	0.0464059	0.142424	0.0824345	0.332216	6.5907	12.0015	16.606	15.4762	17.2071	17.9611	0.184495	0.279687	0.388082	0.210965	0.442062	0.290965	vegetative
15	0.136401	0.0532037	0.142836	0.0866582	0.301546	7.42444	11.311	16.9788	15.7544	24.1305	19.4307	0.166948	0.268731	0.403498	0.264642	0.327556	0.284327	vegetative
15.5	0.12979	0.0526949	0.146655	0.0840999	0.327885	7.14647	11.4962	14.8332	10.0742	21.151	20.6814	0.17193	0.206668	0.392119	0.270693	0.338679	0.262851	vegetative
16	0.127582	0.0645221	0.166655	0.0706988	0.297106	5.85209	13.4465	15.7615	15.4669	21.9408	21.5622	0.174681	0.254508	0.409147	0.28248	0.416857	0.375374	vegetative
16.5	0.0975313	0.0627085	0.148981	0.0845232	0.360957	8.37118	12.4806	18.8022	14.5228	22.4804	23.4869	0.186178	0.240502	0.460841	0.329704	0.497792	0.298537	vegetative
17	0.108005	0.0726519	0.172207	0.0959317	0.276583	7.29803	10.4604	16.7729	14.9226	26.3039	20.5964	0.187081	0.279975	0.420065	0.275817	0.370353	0.287821	vegetative
17.5	0.116156	0.0772918	0.134298	0.0821144	0.372007	7.06989	13.9598	17.1046	13.6819	25.8234	23.219	0.144615	0.288082	0.447495	0.248646	0.404587	0.280082	vegetative
18	0.129996	0.0732453	0.156369	0.0764599	0.328982	7.42205	9.64955	18.741	15.3966	24.4728	25.2359	0.209231	0.198622	0.464504	0.281059	0.454954	0.288183	vegetative
18.5	0.0930677	0.0656694	0.140043	0.0763045	0.316124	5.83345	13.4565	19.2427	14.7218	22.2638	19.1812	0.171309	0.306084	0.435223	0.173974	0.434259	0.388842	vegetative
19	0.0980445	0.0710584	0.175609	0.0885989	0.426952	7.07236	11.4226	19.2333	13.3528	23.8939	24.3228	0.17336	0.273847	0.438715	0.272051	0.414376	0.338846	vegetative
19.5	0.123748	0.073464	0.144686	0.0817662	0.356733	7.96659	14.2988	19.8848	15.641	22.561	26.451	0.170212	0.340996	0.481364	0.285347	0.515443	0.389439	vegetative
20	0.107727	0.0693555	0.137184	0.0817864	0.399178	8.33999	13.2352	16.5392	16.8028	27.4178	22.7325	0.159258	0.289101	0.436	0.300068	0.490413	0.380352	vegetative
20.5	0.124068	0.0699555	0.15433	0.0905548	0.396766	8.11197	13.5599	20.532	11.6857	23.8251	23.4296	0.197423	0.357244	0.434058	0.324656	0.452928	0.282106	vegetative
21	0.0996655	0.0732612	0.149551	0.0895732	0.404858	6.44294	14.2506	16.5333	15.4172	28.49	22.496	0.219407	0.29321	0.498813	0.300889	0.409665	0.469372	vegetative
21.5	0.135902	0.0706804	0.176988	0.0827511	0.330402	8.77125	14.9418	20.0796	13.6855	29.6549	23.3539	0.183813	0.275697	0.458444	0.270912	0.511515	0.383355	vegetative
22	0.111615	0.0849876	0.143447	0.0733888	0.356659	8.94605	14.5622	21.4215	13.5415	28.5718	22.5846	0.208176	0.341637	0.473086	0.30185	0.479392	0.382866	vegetative
22.5	0.122576	0.0747544	0.161725	0.0759358	0.439428	6.65095	13.582	19.3512	11.4938	25.8573	26.2184	0.209313	0.299951	0.454408	0.309655	0.476696	0.35505	vegetative
23	0.108565	0.0800504	0.186762	0.0866012	0.486507	8.49475	15.3046	19.0586	15.248	30.8603	26.1572	0.215331	0.299143	0.461757	0.35241	0.534516	0.282867	vegetative
23.5	0.120975	0.0733751	0.158524	0.107819	0.341603	7.72358	14.7644	19.6152	14.4699	27.0782	23.5988	0.166143	0.299984	0.444731	0.360658	0.475533	0.39753	vegetative
24	0.0984618	0.093997	0.182545	0.133477	0.376246	9.61973	17.2157	21.6463	15.9556	29.2473	24.6243	0.200925	0.261306	0.443821	0.285645	0.504285	0.417861	vegetative
24.5	0.124888	0.0869918	0.182055	0.111599	0.394202	8.56534	14.8222	17.4221	16.3693	30.1997	25.3464	0.19389	0.336043	0.464507	0.26361	0.652326	0.485648	vegetative
25	0.110719	0.0901648	0.161297	0.0956814	0.38758	8.56639	15.7942	20.2698	17.5275	35.0784	21.96	0.178671	0.359448	0.505642	0.27668	0.55137	0.368784	vegetative
25.5	0.098657	0.100123	0.203262	0.10298	0.486552	6.75173	16.2305	24.0026	13.4195	31.6864	30.3483	0.210977	0.36974	0.533749	0.294384	0.665292	0.392297	vegetative
26	0.105886	0.0890834	0.14451	0.128244	0.435418	7.09001	15.135	22.356	19.3618	39.6947	29.656	0.188148	0.434204	0.534355	0.303987	0.705636	0.366194	vegetative
26.5	0.103914	0.0872129	0.123426	0.121077	0.406138	8.88648	17.5012	23.0232	15.0546	35.6337	28.7876	0.220646	0.371815	0.511229	0.295227	0.592076	0.363279	vegetative
27	0.0727685	0.0912877	0.124314	0.133179	0.360316	8.42982	15.1392	25.1569	16.7235	33.3866	25.4054	0.169606	0.369044	0.62723	0.299176	0.579188	0.425472	vegetative
27.5	0.117196	0.0936433	0.150619	0.126945	0.424463	10.5735	24.8111	28.0777	15.4596	37.0818	30.9358	0.223365	0.425115	0.664528	0.314641	0.725479	0.423392	vegetative
28	0.107119	0.102496	0.139239	0.125515	0.378295	7.13641	18.3715	22.4163	18.0676	41.9416	30.2627	0.215995	0.474259	0.479117	0.310581	0.754189	0.585993	vegetative
28.5	0.111706	0.0881328	0.110236	0.12451	0.413918	9.60374	19.3545	28.3213	15.6994	39.3523	31.4015	0.212669	0.371427	0.645319	0.294754	0.722709	0.439405	vegetative
29	0.120981	0.0945087	0.0970164	0.104001	0.380719	9.19182	19.3368	29.5354	15.0673	39.9656	31.3154	0.260721	0.361777	0.594651	0.335938	0.632016	0.514224	vegetative
29.5	0.110897	0.102496	0.128206	0.12499	0.351767	9.40768	20.0644	26.8977	21.9285	44.8211	32.2316	0.24427	0.396532	0.621512	0.371734	0.658014	0.440032	vegetative
30	0.126294	0.109774	0.127642	0.123054	0.478952	7.79561	19.7601	26.2879	15.8734	38.8631	33.652	0.253427	0.400284	0.60899	0.392596	0.745462	0.545685	vegetative
30.5	0.0953614	0.1055	0.10215	0.13752	0.467381	8.68407	21.6124	24.1214	19.2401	40.6795	29.2369	0.250709	0.443495	0.653186	0.362548	0.82082	0.467158	vegetative
31	0.135814	0.114932	0.121411	0.115737	0.477475	10.8606	23.3629	29.9502	16.5637	38.2896	31.1915	0.249547	0.486192	0.731532	0.345243	0.824131	0.44195	vegetative
31.5	0.121042	0.114798	0.118704	0.14289	0.503061	9.3971	16.9317	22.2204	20.4389	46.9915	33.9301	0.272081	0.431708	0.585149	0.381759	0.855974	0.416485	vegetative
32	0.105095	0.0987366	0.130277	0.13158	0.520962	10.0305	27.0145	25.9455	18.6231	47.2057	28.6653	0.251323	0.554537	0.546869	0.341674	0.794581	0.455268	vegetative
32.5	0.142809	0.101907	0.138242	0.146954	0.536589	8.00889	28.12	26.5063	19.1815	55.2603	27.5761	0.269915	0.477979	0.675958	0.316816	0.924652	0.422415	vegetative
33	0.132013	0.116221	0.134057	0.160165	0.534452	8.73716	24.2736	27.8776	21.1024	50.7326	32.637	0.246376	0.424477	0.644007	0.367233	0.875441	0.391398	vegetative
33.5	0.136328	0.108316	0.134781	0.141623	0.507815	9.21368	26.3008	30.7136	21.1366	57.0226	31.7345	0.265444	0.542718	0.616204	0.4364	1.03203	0.466543	vegetative
34	0.0839894	0.0980373	0.120027	0.157001	0.513658	12.3813	29.4572	22.8395	24.3509	66.6717	28.6654	0.211916	0.60021	0.718787	0.51262	1.0317	0.504805	vegetative
34.5	0.120525	0.110395	0.110926	0.126911	0.618935	11.606	33.8275	26.1549	23.2045	47.2009	28.2838	0.277967	0.717184	0.57604	0.441014	0.818447	0.508334	vegetative
35	0.109674	0.0906981	0.122219	0.114074	0.676574	10.9373	27.4786	25.4473	24.1317	46.9274	30.6001	0.263318	0.630672	0.583689	0.488065	0.86405	0.405624	vegetative
35.5	0.0940807	0.103769	0.11151	0.14095	0.663251	14.0495	29.7482	30.0121	30.2031	51.8544	32.0279	0.315047	0.616639	0.563726	0.403415	0.860877	0.540336	vegetative
36	0.135508	0.0958597	0.101744	0.140105	0.608728	10.1547	29.1649	19.9621	24.5296	47.8869	32.8543	0.357356	0.719289	0.466022	0.421088	0.770719	0.396278	vegetative
36.5	0.149569	0.118271	0.1119	0.135411	0.684254	9.26208	32.4338	29.5925	26.8556	47.2961	28.6995	0.307752	0.578536	0.722085	0.52543	0.866693	0.399282	vegetative
37	0.147251	0.126687	0.112329	0.118867	0.523629	11.844	26.9412	26.7054	28.1358	51.9413	29.5655	0.297145	0.545936	0.682713	0.380383	0.837326	0.357355	vegetative
37.5	0.137702	0.113729	0.107286	0.15037	0.693804	11.888	30.0445	22.4508	30.4322	43.1723	33.412	0.333143	0.595458	0.575551	0.480771	0.853975	0.508006	vegetative
38	0.152208	0.131483	0.102149	0.139975	0.694742	14.3042	25.5288	22.4032	33.8372	47.2489	45.6711	0.357312	0.617958	0.670906	0.634568	0.784026	0.524081	vegetative
38.5	0.189193	0.103007	0.119201	0.126908	0.719616	10.032	26.8681	30.2477	35.0083	47.3769	37.06	0.301473	0.533298	0.676655	0.449709	0.854936	0.590753	vegetative
39	0.186106	0.112781	0.0868607	0.139755	0.711561	15.525	33.8815	30.4551	36.2161	41.4042	36.0785	0.357011	0.578848	0.666032	0.602712	1.06727	0.443359	vegetative
39.5	0.158818	0.111391	0.0941931	0.124117	0.760469	14.7441	28.3427	30.0416	34.9969	54.8064	36.2393	0.364555	0.648469	0.694351	0.669854	0.898571	0.560475	vegetative
40	0.152405	0.133113	0.0834045	0.130804	0.587868	13.6729	24.1706	30.4294	29.5942	44.6259	42.2956	0.358912	0.659824	0.768873	0.619802	0.920017	0.604094	vegetative
40.5	0.120523	0.100334	0.0901512	0.123558	0.909841	16.0502	26.007	24.1632	32.7457	52.5064	43.9952	0.354746	0.669487	0.633433	0.534156	0.707277	0.62707	vegetative
41	0.160317	0.126207	0.0958093	0.108716	0.820835	14.6871	31.0528	29.6589	27.1126	45.7756	40.6176	0.410472	0.572845	0.798464	0.709491	0.902691	0.671246	vegetative
41.5	0.182312	0.12879	0.103714	0.152296	0.866675	15.065	25.3835	28.546	34.3001	38.671	40.8271	0.389621	0.62092	0.709092	0.695665	0.819908	0.599298	vegetative
42	0.147843	0.120028	0.100487	0.119711	0.839848	18.1758	32.1537	28.8526	33.6783	40.6886	37.3349	0.347287	0.611096	0.713877	0.511466	0.966818	0.516905	vegetative
42.5	0.167681	0.117087	0.105976	0.132749	0.830475	15.9893	34.4373	32.5557	32.5522	51.1142	43.4072	0.374193	0.54899	0.646052	0.521397	0.809771	0.686067	vegetative
43	0.169691	0.118004	0.124024	0.163531	0.720518	15.2394	27.4408	28.9822	31.4569	46.1217	33.8109	0.386082	0.540717	0.631154	0.569402	0.823136	0.603913	vegetative
43.5	0.135174	0.121859	0.12915	0.120695	0.882137	11.7677	28.9154	25.8226	37.1894	45.2874	34.9777	0.411135	0.568381	0.699903	0.586896	0.92744	0.479322	vegetative
44	0.142567	0.12746	0.131471	0.152841	0.827462	16.805	29.5697	29.1395	39.9576	35.6354	35.4897	0.326286	0.633984	0.619297	0.593197	0.75058	0.496993	vegetative
44.5	0.107619	0.139705	0.172075	0.132417	0.912184	20.4863	27.2505	23.1908	34.9864	43.6248	31.2225	0.447437	0.51749	0.619653	0.692826	0.757144	0.419772	vegetative
45	0.116805	0.103469	0.153101	0.149247	1.163	18.6576	26.4089	24.1523	48.068	44.8386	39.7239	0.465644	0.533003	0.659197	0.772434	0.752002	0.615684	vegetative
45.5	0.136747	0.131343	0.126142	0.152528	0.918435	16.3679	20.5478	33.4759	31.6202	38.372	32.9397	0.45528	0.533459	0.602763	0.64277	0.844746	0.603064	vegetative
46	0.15625	0.124223	0.133436	0.148968	0.721433	17.1358	24.1018	28.1086	37.3925	41.08	34.7905	0.441388	0.524327	0.702132	0.59867	0.754541	0.532646	vegetative
46.5	0.128707	0.146574	0.143484	0.170148	0.763928	21.9908	27.3229	28.7948	36.5686	35.1221	38.8414	0.355598	0.507119	0.691759	0.666968	0.637452	0.583571	vegetative
47	0.105007	0.152462	0.134722	0.154844	0.704516	25.4467	24.208	26.1531	36.2608	40.6732	35.9044	0.502288	0.517644	0.710639	0.706927	0.613662	0.515891	vegetative
47.5	0.132221	0.126974	0.117638	0.15119	0.756006	22.8099	23.6205	28.9654	37.3284	37.4733	37.5904	0.460153	0.481731	0.647475	0.781055	0.724493	0.57381	vegetative
48	0.104554	0.118935	0.142158	0.169049	0.935224	22.6073	25.4204	30.9994	39.56	42.6628	35.6995	0.527988	0.556577	0.726767	0.796353	0.852526	0.517062	vegetative
48.5	0.112625	0.134397	0.157126	0.141132	0.742912	19.5845	20.1638	35.4379	42.9644	38.637	35.1273	0.511732	0.52998	0.668058	0.837922	0.867048	0.580095	vegetative
49	0.107704	0.122723	0.199948	0.144281	0.808062	20.481	23.6274	34.4778	47.1605	40.2507	41.052	0.600975	0.437437	0.712687	0.749992	0.648618	0.535902	vegetative
49.5	0.121255	0.121047	0.182432	0.123424	0.760029	18.9427	23.234	44.058	47.031	41.7979	41.4392	0.569693	0.512128	0.897291	0.739232	0.763432	0.682415	vegetative
50	0.0995535	0.12871	0.268607	0.142897	0.579577	22.3422	22.1701	37.1426	37.1704	40.5346	48.5981	0.634049	0.53838	0.796614	0.801221	0.75307	0.643694	vegetative

## Sheet: S1 D
pH	Time point	methode (for standard curve)
5.25249	0	Vegetative
5.76631	0	Vegetative
5.56276	0	Vegetative
6.08783	0	Vegetative
5.89353	0	Vegetative
5.37958	0	Vegetative
5.8486	0	Vegetative
5.88811	0	Vegetative
6.05556	0	Vegetative
5.8911	0	Vegetative
5.58093	0	Vegetative
5.54636	0	Vegetative
5.91317	0	Vegetative
5.60651	0	Vegetative
5.55149	0	Vegetative
6.1067	0	Vegetative
5.77598	0	Vegetative
6.10029	0	Vegetative
5.90106	0	Vegetative
5.93455	0	Vegetative
5.94073	0	Vegetative
5.55443	0	Vegetative
5.74614	0	Vegetative
5.27594	0	Vegetative
5.89015	0	Vegetative
5.96697	0	Vegetative
5.63508	0	Vegetative
5.79677	0	Vegetative
4.90256	0	Vegetative
5.89842	0	Vegetative
5.64483	0	Vegetative
6.2928	0	Vegetative
5.83265	0	Vegetative
5.69745	0	Vegetative
5.80905	0	Vegetative
6.1184	0	Vegetative
6.04951	0	Vegetative
5.5819	0	Vegetative
5.93417	0	Vegetative
5.6837	0	Vegetative
6.19662	0	Vegetative
5.51509	0	Vegetative
5.89695	0	Vegetative
5.62324	0	Vegetative
5.54933	0	Vegetative
5.63941	0	Vegetative
5.64313	0	Vegetative
5.85005	0	Vegetative
5.42528	0	Vegetative
5.73965	0	Vegetative
5.94936	0	Vegetative
5.99581	0	Vegetative
5.2371	0	Vegetative
5.74944	0	Vegetative
5.81946	0	Vegetative
5.51768	0	Vegetative
5.96623	0	Vegetative
5.83393	0	Vegetative
5.93464	0	Vegetative
5.70372	0	Vegetative
5.77709	0	Vegetative
5.50241	0	Vegetative
5.88153	0	Vegetative
5.7936	0	Vegetative
5.3451	0	Vegetative
5.65594	0	Vegetative
5.82986	0	Vegetative
6.0001	0	Vegetative
6.14689	0	Vegetative
5.89274	0	Vegetative
5.5311	0	Vegetative
6.03813	0	Vegetative
5.98396	0	Vegetative
6.02647	0	Vegetative
5.93024	0	Vegetative
5.63706	0	Vegetative
5.78041	0	Vegetative
5.8627	0	Vegetative
5.91852	0	Vegetative
5.50818	0	Vegetative
5.7123	0	Vegetative
5.83697	0	Vegetative
5.7663	0	Vegetative
5.54092	0	Vegetative
5.51616	0	Vegetative
5.96087	0	Vegetative
5.98104	0	Vegetative
5.64711	0	Vegetative
5.77783	0	Vegetative
5.54796	0	Vegetative
5.43472	0	Vegetative
5.27655	0	Vegetative
6.06231	0	Vegetative
5.46591	0	Vegetative
5.99684	0	Vegetative
5.17746	0	Vegetative
5.84685	0	Vegetative
5.66441	0	Vegetative
5.85054	0	Vegetative
6.15948	0	Vegetative
5.66425	0	Vegetative
5.61534	0	Vegetative
5.6375	0	Vegetative
5.74315	0	Vegetative
5.8285	0	Vegetative
5.97123	0	Vegetative
6.03113	0	Vegetative
5.92361	0	Vegetative
5.56125	0	Vegetative
5.99604	0	Vegetative
5.90656	0	Vegetative
5.74879	0	Vegetative
5.55578	0	Vegetative
6.09179	0	Vegetative
5.21609	0	Vegetative
5.86229	0	Vegetative
5.63487	0	Vegetative
5.52976	0	Vegetative
5.93981	0	Vegetative
5.64269	0	Vegetative
6.01145	0	Vegetative
5.84458	0	Vegetative
5.56516	0	Vegetative
5.95432	0	Vegetative
5.44625	0	Vegetative
6.03156	0	Vegetative
5.85989	0	Vegetative
5.8178	0	Vegetative
5.29697	0	Vegetative
5.98293	0	Vegetative
6.00715	0	Vegetative
5.76845	0	Vegetative
5.65067	0	Vegetative
5.78704	0	Vegetative
5.96861	0	Vegetative
6.06863	0	Vegetative
5.67248	0	Vegetative
5.59642	0	Vegetative
5.78217	0	Vegetative
5.64282	0	Vegetative
5.54535	0	Vegetative
5.96851	0	Vegetative
5.52467	0	Vegetative
5.94268	0	Vegetative
5.69448	0	Vegetative
6.00006	0	Vegetative
5.68883	0	Vegetative
5.87713	0	Vegetative
5.70073	0	Vegetative
6.13995	0	Vegetative
6.16618	0	Vegetative
5.58576	0	Vegetative
5.65779	0	Vegetative
5.9183	0	Vegetative
5.62242	0	Vegetative
5.84997	0	Vegetative
5.75635	0	Vegetative
5.34073	0	Vegetative
5.71075	0	Vegetative
5.77326	0	Vegetative
5.7934	0	Vegetative
5.88644	0	Vegetative
5.61513	0	Vegetative
5.49716	0	Vegetative
5.86998	0	Vegetative
5.46648	0	Vegetative
5.57975	0	Vegetative
5.61761	0	Vegetative
5.76378	0	Vegetative
5.53177	0	Vegetative
5.73099	0	Vegetative
5.64166	0	Vegetative
6.01729	0	Vegetative
5.20494	0	Vegetative
5.64895	0	Vegetative
5.75284	0	Vegetative
5.77244	0	Vegetative
5.41667	0	Vegetative
5.88585	0	Vegetative
6.05717	0	Vegetative
5.78177	0	Vegetative
5.29256	0	Vegetative
5.89841	0	Vegetative
6.08818	0	Vegetative
5.80823	0	Vegetative
6.18646	0	Vegetative
5.97491	0	Vegetative
5.75143	0	Vegetative
5.36568	0	Vegetative
5.58005	0	Vegetative
5.96379	0	Vegetative
5.81123	0	Vegetative
5.63468	0	Vegetative
5.75073	0	Vegetative
5.98176	0	Vegetative
5.47617	0	Vegetative
5.3493	0	Vegetative
5.97603	0	Vegetative
5.22997	0	Vegetative
5.91113	0	Vegetative
5.78843	0	Vegetative
5.9491	0	Vegetative
6.08145	0	Vegetative
5.83979	0	Vegetative
6.0749	0	Vegetative
6.21755	0	Vegetative
5.47406	0	Vegetative
5.59314	0	Vegetative
5.76093	0	Vegetative
5.93661	0	Vegetative
6.15968	0	Vegetative
5.68907	0	Vegetative
6.04929	0	Vegetative
5.62284	0	Vegetative
5.66158	0	Vegetative
5.73969	0	Vegetative
5.83408	0	Vegetative
5.67525	0	Vegetative
5.68174	0	Vegetative
6.0675	0	Vegetative
6.08531	0	Vegetative
5.89938	0	Vegetative
5.98708	0	Vegetative
5.75699	0	Vegetative
5.04527	0	Vegetative
6.15069	0	Vegetative
6.10983	0	Vegetative
5.67893	0	Vegetative
5.50458	0	Vegetative
5.81238	0	Vegetative
5.77299	0	Vegetative
5.64104	0	Vegetative
6.02946	0	Vegetative
6.14228	0	Vegetative
5.12003	0	Vegetative
5.55167	0	Vegetative
5.75702	0	Vegetative
5.99249	0	Vegetative
5.45968	0	Vegetative
5.78701	0	Vegetative
5.58191	0	Vegetative
5.75698	0	Vegetative
5.8465	0	Vegetative
5.8996	0	Vegetative
5.84514	0	Vegetative
6.0252	0	Vegetative
5.72296	0	Vegetative
5.8984	0	Vegetative
5.74029	0	Vegetative
5.50762	0	Vegetative
6.06251	0	Vegetative
5.8681	0	Vegetative
5.74854	0	Vegetative
6.05646	0	Vegetative
5.8888	0	Vegetative
5.8052	0	Vegetative
5.13366	0	Vegetative
5.60934	0	Vegetative
5.40121	0	Vegetative
5.51235	0	Vegetative
5.68805	0	Vegetative
6.12911	0	Vegetative
5.37925	0	Vegetative
6.08065	0	Vegetative
5.77598	0	Vegetative
5.63993	0	Vegetative
5.48103	0	Vegetative
5.75283	0	Vegetative
5.61048	0	Vegetative
5.84672	0	Vegetative
5.68162	0	Vegetative
5.84965	0	Vegetative
5.2858	0	Vegetative
5.55411	0	Vegetative
5.68027	0	Vegetative
6.06716	0	Vegetative
5.56931	0	Vegetative
6.06612	0	Vegetative
5.91295	0	Vegetative
6.15245	0	Vegetative
5.6129	0	Vegetative
5.8693	0	Vegetative
5.54559	0	Vegetative
5.94158	0	Vegetative
5.45868	0	Vegetative
5.77316	0	Vegetative
6.08264	0	Vegetative
5.84235	0	Vegetative
6.07857	0	Vegetative
5.86381	0	Vegetative
6.15419	0	Vegetative
5.78073	0	Vegetative
5.43092	0	Vegetative
5.4711	0	Vegetative
6.17041	0	Vegetative
5.89469	0	Vegetative
5.6641	0	Vegetative
5.77697	0	Vegetative
5.88104	0	Vegetative
5.6291	0	Vegetative
5.3838	0	Spores
5.91046	0	Spores
5.70183	0	Spores
6.24003	0	Spores
6.04086	0	Spores
5.51407	0	Spores
5.99481	0	Spores
6.03531	0	Spores
6.20694	0	Spores
6.03838	0	Spores
5.72045	0	Spores
5.68502	0	Spores
6.061	0	Spores
5.74667	0	Spores
5.69028	0	Spores
6.25936	0	Spores
5.92037	0	Spores
6.25279	0	Spores
6.04859	0	Spores
6.08292	0	Spores
6.08925	0	Spores
5.69329	0	Spores
5.88979	0	Spores
5.40784	0	Spores
6.03741	0	Spores
6.11614	0	Spores
5.77596	0	Spores
5.94169	0	Spores
5.02513	0	Spores
6.04588	0	Spores
5.78595	0	Spores
6.45012	0	Spores
5.97847	0	Spores
5.83988	0	Spores
5.95427	0	Spores
6.27136	0	Spores
6.20074	0	Spores
5.72145	0	Spores
6.08253	0	Spores
5.82579	0	Spores
6.35153	0	Spores
5.65297	0	Spores
6.04437	0	Spores
5.76382	0	Spores
5.68807	0	Spores
5.7804	0	Spores
5.78421	0	Spores
5.9963	0	Spores
5.56091	0	Spores
5.88314	0	Spores
6.0981	0	Spores
6.14571	0	Spores
5.36803	0	Spores
5.89317	0	Spores
5.96495	0	Spores
5.65562	0	Spores
6.11538	0	Spores
5.97977	0	Spores
6.08301	0	Spores
5.84631	0	Spores
5.92152	0	Spores
5.63997	0	Spores
6.02857	0	Spores
5.93844	0	Spores
5.47873	0	Spores
5.79734	0	Spores
5.9756	0	Spores
6.15011	0	Spores
6.30056	0	Spores
6.04005	0	Spores
5.66938	0	Spores
6.18908	0	Spores
6.13356	0	Spores
6.17713	0	Spores
6.07849	0	Spores
5.77799	0	Spores
5.92492	0	Spores
6.00926	0	Spores
6.06649	0	Spores
5.64589	0	Spores
5.85511	0	Spores
5.9829	0	Spores
5.91045	0	Spores
5.67944	0	Spores
5.65406	0	Spores
6.10989	0	Spores
6.13056	0	Spores
5.78829	0	Spores
5.92228	0	Spores
5.68666	0	Spores
5.57059	0	Spores
5.40847	0	Spores
6.21387	0	Spores
5.60256	0	Spores
6.14676	0	Spores
5.3069	0	Spores
5.99302	0	Spores
5.80602	0	Spores
5.9968	0	Spores
6.31346	0	Spores
5.80585	0	Spores
5.75572	0	Spores
5.77843	0	Spores
5.88673	0	Spores
5.97421	0	Spores
6.12051	0	Spores
6.18191	0	Spores
6.0717	0	Spores
5.70028	0	Spores
6.14594	0	Spores
6.05423	0	Spores
5.89251	0	Spores
5.69468	0	Spores
6.24409	0	Spores
5.34649	0	Spores
6.00885	0	Spores
5.77574	0	Spores
5.66801	0	Spores
6.0883	0	Spores
5.78375	0	Spores
6.16174	0	Spores
5.99069	0	Spores
5.70428	0	Spores
6.10318	0	Spores
5.58241	0	Spores
6.18235	0	Spores
6.00638	0	Spores
5.96325	0	Spores
5.42939	0	Spores
6.13251	0	Spores
6.15732	0	Spores
5.91266	0	Spores
5.79193	0	Spores
5.93172	0	Spores
6.11783	0	Spores
6.22035	0	Spores
5.81429	0	Spores
5.73633	0	Spores
5.92672	0	Spores
5.78389	0	Spores
5.68398	0	Spores
6.11772	0	Spores
5.66278	0	Spores
6.09125	0	Spores
5.83684	0	Spores
6.15006	0	Spores
5.83105	0	Spores
6.02406	0	Spores
5.84325	0	Spores
6.29345	0	Spores
6.32033	0	Spores
5.7254	0	Spores
5.79924	0	Spores
6.06626	0	Spores
5.76298	0	Spores
5.99622	0	Spores
5.90026	0	Spores
5.47424	0	Spores
5.85352	0	Spores
5.91759	0	Spores
5.93824	0	Spores
6.0336	0	Spores
5.75551	0	Spores
5.63459	0	Spores
6.01673	0	Spores
5.60314	0	Spores
5.71925	0	Spores
5.75805	0	Spores
5.90787	0	Spores
5.67006	0	Spores
5.87426	0	Spores
5.7827	0	Spores
6.16773	0	Spores
5.33506	0	Spores
5.79018	0	Spores
5.89666	0	Spores
5.91676	0	Spores
5.55208	0	Spores
6.033	0	Spores
6.2086	0	Spores
5.92631	0	Spores
5.42487	0	Spores
6.04587	0	Spores
6.24039	0	Spores
5.95343	0	Spores
6.34112	0	Spores
6.12428	0	Spores
5.89522	0	Spores
5.49982	0	Spores
5.71955	0	Spores
6.11288	0	Spores
5.95651	0	Spores
5.77554	0	Spores
5.8945	0	Spores
6.1313	0	Spores
5.61308	0	Spores
5.48303	0	Spores
6.12543	0	Spores
5.36072	0	Spores
6.05891	0	Spores
5.93314	0	Spores
6.09783	0	Spores
6.23349	0	Spores
5.98579	0	Spores
6.22677	0	Spores
6.37299	0	Spores
5.61091	0	Spores
5.73297	0	Spores
5.90495	0	Spores
6.08503	0	Spores
6.31367	0	Spores
5.83129	0	Spores
6.20052	0	Spores
5.76341	0	Spores
5.80312	0	Spores
5.88318	0	Spores
5.97993	0	Spores
5.81714	0	Spores
5.82379	0	Spores
6.21919	0	Spores
6.23744	0	Spores
6.04686	0	Spores
6.13675	0	Spores
5.90091	0	Spores
5.1714	0	Spores
6.30446	0	Spores
6.26258	0	Spores
5.8209	0	Spores
5.6422	0	Spores
5.95768	0	Spores
5.91731	0	Spores
5.78207	0	Spores
6.1802	0	Spores
6.29584	0	Spores
5.24804	0	Spores
5.69046	0	Spores
5.90095	0	Spores
6.1423	0	Spores
5.59617	0	Spores
5.93169	0	Spores
5.72145	0	Spores
5.90091	0	Spores
5.99266	0	Spores
6.04709	0	Spores
5.99126	0	Spores
6.17583	0	Spores
5.86603	0	Spores
6.04586	0	Spores
5.8838	0	Spores
5.64531	0	Spores
6.21407	0	Spores
6.01481	0	Spores
5.89226	0	Spores
6.20787	0	Spores
6.03602	0	Spores
5.95033	0	Spores
5.262	0	Spores
5.74957	0	Spores
5.53624	0	Spores
5.65016	0	Spores
5.83025	0	Spores
6.28234	0	Spores
5.51373	0	Spores
6.23266	0	Spores
5.92038	0	Spores
5.78093	0	Spores
5.61805	0	Spores
5.89665	0	Spores
5.75074	0	Spores
5.99289	0	Spores
5.82366	0	Spores
5.99589	0	Spores
5.41795	0	Spores
5.69296	0	Spores
5.82227	0	Spores
6.21884	0	Spores
5.70854	0	Spores
6.21777	0	Spores
6.06078	0	Spores
6.30626	0	Spores
5.75322	0	Spores
6.01604	0	Spores
5.68423	0	Spores
6.09012	0	Spores
5.59514	0	Spores
5.91749	0	Spores
6.23471	0	Spores
5.98841	0	Spores
6.23053	0	Spores
6.0104	0	Spores
6.30804	0	Spores
5.92525	0	Spores
5.56669	0	Spores
5.60788	0	Spores
6.32467	0	Spores
6.04206	0	Spores
5.8057	0	Spores
5.9214	0	Spores
6.02807	0	Spores
5.76983	0	Spores
5.25249	1	Vegetative
5.76631	1	Vegetative
5.56276	1	Vegetative
6.08783	1	Vegetative
5.89353	1	Vegetative
5.37958	1	Vegetative
5.8486	1	Vegetative
5.88811	1	Vegetative
6.05556	1	Vegetative
5.8911	1	Vegetative
5.58093	1	Vegetative
5.54636	1	Vegetative
5.77598	1	Vegetative
6.10029	1	Vegetative
5.90106	1	Vegetative
5.93455	1	Vegetative
5.94073	1	Vegetative
6.07827	1	Vegetative
6.43002	1	Vegetative
6.39188	1	Vegetative
6.43959	1	Vegetative
6.11273	1	Vegetative
6.19169	1	Vegetative
6.35091	1	Vegetative
6.31201	1	Vegetative
6.59844	1	Vegetative
6.80956	1	Vegetative
6.75301	1	Vegetative
6.41211	1	Vegetative
6.50543	1	Vegetative
6.5547	1	Vegetative
6.0001	1	Vegetative
6.14689	1	Vegetative
5.89274	1	Vegetative
5.5311	1	Vegetative
6.03813	1	Vegetative
5.98396	1	Vegetative
6.02647	1	Vegetative
5.93024	1	Vegetative
6.88932	1	Vegetative
6.38643	1	Vegetative
6.17226	1	Vegetative
6.48327	1	Vegetative
6.62955	1	Vegetative
6.83286	1	Vegetative
6.28557	1	Vegetative
6.00664	1	Vegetative
6.74171	1	Vegetative
6.47605	1	Vegetative
6.80197	1	Vegetative
6.52048	1	Vegetative
6.90737	1	Vegetative
6.18557	1	Vegetative
6.66701	1	Vegetative
6.58087	1	Vegetative
6.98624	1	Vegetative
6.38753	1	Vegetative
6.62546	1	Vegetative
5.17746	1	Vegetative
5.84685	1	Vegetative
5.66441	1	Vegetative
5.85054	1	Vegetative
6.15948	1	Vegetative
5.66425	1	Vegetative
6.8686	1	Vegetative
6.85965	1	Vegetative
6.37834	1	Vegetative
6.06257	1	Vegetative
6.782	1	Vegetative
6.68091	1	Vegetative
6.70887	1	Vegetative
6.4959	1	Vegetative
6.76756	1	Vegetative
6.36762	1	Vegetative
7.11403	1	Vegetative
6.64171	1	Vegetative
6.45999	1	Vegetative
6.29184	1	Vegetative
6.05944	1	Vegetative
6.27348	1	Vegetative
6.95814	1	Vegetative
6.4996	1	Vegetative
6.48269	1	Vegetative
6.23778	1	Vegetative
5.6977	1	Vegetative
6.13724	1	Vegetative
6.1448	1	Vegetative
6.00948	1	Vegetative
6.67422	1	Vegetative
6.00317	1	Vegetative
5.94268	1	Vegetative
5.69448	1	Vegetative
6.00006	1	Vegetative
5.58576	1	Vegetative
5.65779	1	Vegetative
5.9183	1	Vegetative
6.90128	1	Vegetative
6.74128	1	Vegetative
6.69168	1	Vegetative
6.58909	1	Vegetative
6.04022	1	Vegetative
6.15162	1	Vegetative
6.43972	1	Vegetative
6.66946	1	Vegetative
6.68839	1	Vegetative
6.22873	1	Vegetative
6.78683	1	Vegetative
6.49861	1	Vegetative
6.14263	1	Vegetative
6.26827	1	Vegetative
6.57535	1	Vegetative
6.46946	1	Vegetative
6.59436	1	Vegetative
6.60632	1	Vegetative
6.06069	1	Vegetative
5.96292	1	Vegetative
6.41133	1	Vegetative
5.77326	1	Vegetative
5.7934	1	Vegetative
5.88644	1	Vegetative
5.61513	1	Vegetative
5.49716	1	Vegetative
5.86998	1	Vegetative
5.46648	1	Vegetative
5.57975	1	Vegetative
5.61761	1	Vegetative
6.13995	1	Vegetative
6.16618	1	Vegetative
5.58576	1	Vegetative
5.65779	1	Vegetative
5.9183	1	Vegetative
5.62242	1	Vegetative
6.21755	1	Vegetative
5.47406	1	Vegetative
5.91462	1	Vegetative
6.35655	1	Vegetative
6.57847	1	Vegetative
5.93305	1	Vegetative
6.54451	1	Vegetative
6.55741	1	Vegetative
6.1325	1	Vegetative
6.16657	1	Vegetative
6.49054	1	Vegetative
6.63091	1	Vegetative
6.44342	1	Vegetative
6.32858	1	Vegetative
5.69977	1	Vegetative
6.6802	1	Vegetative
6.65125	1	Vegetative
6.6424	1	Vegetative
5.93109	1	Vegetative
6.59241	1	Vegetative
6.42838	1	Vegetative
6.30206	1	Vegetative
6.08806	1	Vegetative
6.54984	1	Vegetative
5.84534	1	Vegetative
6.4621	1	Vegetative
6.44433	1	Vegetative
6.44953	1	Vegetative
5.99349	1	Vegetative
6.84034	1	Vegetative
6.64832	1	Vegetative
6.70072	1	Vegetative
6.59832	1	Vegetative
5.34086	1	Vegetative
6.60638	1	Vegetative
6.53988	1	Vegetative
6.58989	1	Vegetative
6.69918	1	Vegetative
6.56334	1	Vegetative
6.31812	1	Vegetative
6.82739	1	Vegetative
6.45546	1	Vegetative
6.80818	1	Vegetative
6.24565	1	Vegetative
6.00809	1	Vegetative
6.44548	1	Vegetative
6.68897	1	Vegetative
6.72731	1	Vegetative
6.18676	1	Vegetative
6.55473	1	Vegetative
6.4202	1	Vegetative
6.69253	1	Vegetative
7.0085	1	Vegetative
6.38505	1	Vegetative
5.91141	1	Vegetative
6.11179	1	Vegetative
6.52932	1	Vegetative
6.43478	1	Vegetative
6.48615	1	Vegetative
6.42985	1	Vegetative
7.0471	1	Vegetative
6.43777	1	Vegetative
6.51224	1	Vegetative
6.45959	1	Vegetative
6.34043	1	Vegetative
6.32826	1	Vegetative
6.83895	1	Vegetative
6.54246	1	Vegetative
6.69935	1	Vegetative
6.51839	1	Vegetative
6.58527	1	Vegetative
5.92543	1	Vegetative
7.26688	1	Vegetative
6.25462	1	Vegetative
6.29855	1	Vegetative
6.62845	1	Vegetative
6.60241	1	Vegetative
6.50949	1	Vegetative
6.89981	1	Vegetative
6.36211	1	Vegetative
6.3494	1	Vegetative
6.84026	1	Vegetative
6.00224	1	Vegetative
6.51007	1	Vegetative
6.09569	1	Vegetative
6.30546	1	Vegetative
6.19259	1	Vegetative
6.96651	1	Vegetative
6.84065	1	Vegetative
6.73536	1	Vegetative
6.67592	1	Vegetative
6.10033	1	Vegetative
6.40903	1	Vegetative
6.52505	1	Vegetative
6.56786	1	Vegetative
6.11619	1	Vegetative
6.53167	1	Vegetative
6.59663	1	Vegetative
6.65173	1	Vegetative
7.10593	1	Vegetative
6.5494	1	Vegetative
6.3291	1	Vegetative
6.67175	1	Vegetative
6.45026	1	Vegetative
6.69102	1	Vegetative
6.32932	1	Vegetative
6.34081	1	Vegetative
6.38331	1	Vegetative
6.55593	1	Vegetative
6.41754	1	Vegetative
6.57903	1	Vegetative
5.96516	1	Vegetative
6.89221	1	Vegetative
6.99605	1	Vegetative
6.78906	1	Vegetative
5.98627	1	Vegetative
6.58398	1	Vegetative
6.7039	1	Vegetative
6.36359	1	Vegetative
6.43042	1	Vegetative
6.41697	1	Vegetative
6.13083	1	Vegetative
6.45065	1	Vegetative
6.82135	1	Vegetative
6.65333	1	Vegetative
6.50518	1	Vegetative
6.39811	1	Vegetative
6.46817	1	Vegetative
6.45961	1	Vegetative
6.43277	1	Vegetative
6.61144	1	Vegetative
6.05073	1	Vegetative
6.40489	1	Vegetative
6.33329	1	Vegetative
6.36481	1	Vegetative
6.2485	1	Vegetative
6.8067	1	Vegetative
6.34223	1	Vegetative
5.22005	1	Vegetative
6.43293	1	Vegetative
5.50899	1	Vegetative
6.50065	1	Vegetative
6.67504	1	Vegetative
5.93983	1	Vegetative
6.77665	1	Vegetative
6.46038	1	Vegetative
6.49073	1	Vegetative
6.36388	1	Vegetative
6.70095	1	Vegetative
6.7868	1	Vegetative
6.50894	1	Vegetative
7.05724	1	Vegetative
6.37934	1	Vegetative
5.91338	1	Vegetative
6.17935	1	Vegetative
6.41344	1	Vegetative
6.06866	1	Vegetative
6.82446	1	Vegetative
6.31448	1	Vegetative
6.64842	1	Vegetative
6.75322	1	Vegetative
5.01647	1	Vegetative
6.6604	1	Vegetative
6.39201	1	Vegetative
6.37113	1	Vegetative
6.44069	1	Vegetative
6.50457	1	Vegetative
6.75555	1	Vegetative
5.47134	1	Vegetative
6.00657	1	Vegetative
5.79454	1	Vegetative
6.34149	1	Vegetative
6.13909	1	Vegetative
5.60373	1	Vegetative
6.09229	1	Vegetative
6.13344	1	Vegetative
6.30787	1	Vegetative
6.13657	1	Vegetative
5.81347	1	Vegetative
5.77746	1	Vegetative
6.15955	1	Vegetative
5.84011	1	Vegetative
5.7828	1	Vegetative
6.36114	1	Vegetative
6.01664	1	Vegetative
6.35446	1	Vegetative
6.14694	1	Vegetative
6.18182	1	Vegetative
6.18826	1	Vegetative
5.78587	1	Vegetative
5.98556	1	Vegetative
5.49578	1	Vegetative
6.13558	1	Vegetative
6.21559	1	Vegetative
5.86988	1	Vegetative
6.0383	1	Vegetative
5.10684	1	Vegetative
6.14419	1	Vegetative
5.88003	1	Vegetative
6.555	1	Vegetative
6.07568	1	Vegetative
5.93484	1	Vegetative
6.05109	1	Vegetative
6.37333	1	Vegetative
6.30157	1	Vegetative
5.81448	1	Vegetative
6.18143	1	Vegetative
5.92052	1	Vegetative
6.45481	1	Vegetative
5.74489	1	Vegetative
6.14265	1	Vegetative
5.85754	1	Vegetative
5.78056	1	Vegetative
5.87439	1	Vegetative
5.87826	1	Vegetative
6.0938	1	Vegetative
5.65133	1	Vegetative
5.9788	1	Vegetative
6.19725	1	Vegetative
6.24564	1	Vegetative
5.45532	1	Vegetative
5.989	1	Vegetative
6.06194	1	Vegetative
5.74759	1	Vegetative
5.40481	1	Spores
5.93353	1	Spores
5.72408	1	Spores
6.26438	1	Spores
6.06444	1	Spores
5.53559	1	Spores
6.01821	1	Spores
6.05886	1	Spores
6.23117	1	Spores
6.06195	1	Spores
5.74278	1	Spores
5.70721	1	Spores
5.94348	1	Spores
6.27719	1	Spores
6.07219	1	Spores
6.10665	1	Spores
6.11301	1	Spores
6.25454	1	Spores
6.61649	1	Spores
6.57724	1	Spores
6.62634	1	Spores
6.29	1	Spores
6.37125	1	Spores
6.53509	1	Spores
6.49506	1	Spores
6.7898	1	Spores
7.00704	1	Spores
6.94885	1	Spores
6.59806	1	Spores
6.69408	1	Spores
6.74478	1	Spores
6.17411	1	Spores
6.32515	1	Spores
6.06362	1	Spores
5.69151	1	Spores
6.21323	1	Spores
6.15749	1	Spores
6.20124	1	Spores
6.10222	1	Spores
7.08911	1	Spores
6.57163	1	Spores
6.35126	1	Spores
6.67129	1	Spores
6.82181	1	Spores
7.03101	1	Spores
6.46785	1	Spores
6.18083	1	Spores
6.93722	1	Spores
6.66386	1	Spores
6.99922	1	Spores
6.70958	1	Spores
7.10768	1	Spores
6.36495	1	Spores
6.86036	1	Spores
6.77171	1	Spores
7.18884	1	Spores
6.57276	1	Spores
6.8176	1	Spores
5.3276	1	Spores
6.01641	1	Spores
5.82868	1	Spores
6.0202	1	Spores
6.3381	1	Spores
5.82851	1	Spores
7.06779	1	Spores
7.05858	1	Spores
6.56331	1	Spores
6.23839	1	Spores
6.97868	1	Spores
6.87465	1	Spores
6.90343	1	Spores
6.68429	1	Spores
6.96381	1	Spores
6.55228	1	Spores
7.32034	1	Spores
6.83432	1	Spores
6.64733	1	Spores
6.4743	1	Spores
6.23516	1	Spores
6.45541	1	Spores
7.15992	1	Spores
6.68809	1	Spores
6.67068	1	Spores
6.41868	1	Spores
5.86293	1	Spores
6.31522	1	Spores
6.323	1	Spores
6.18375	1	Spores
6.86777	1	Spores
6.17727	1	Spores
6.11502	1	Spores
5.85962	1	Spores
6.17406	1	Spores
5.74775	1	Spores
5.82187	1	Spores
6.08993	1	Spores
7.10142	1	Spores
6.93678	1	Spores
6.88574	1	Spores
6.78018	1	Spores
6.21539	1	Spores
6.33001	1	Spores
6.62647	1	Spores
6.86287	1	Spores
6.88236	1	Spores
6.40936	1	Spores
6.98365	1	Spores
6.68707	1	Spores
6.32077	1	Spores
6.45005	1	Spores
6.76603	1	Spores
6.65708	1	Spores
6.7856	1	Spores
6.79791	1	Spores
6.23645	1	Spores
6.13584	1	Spores
6.59726	1	Spores
5.94069	1	Spores
5.96141	1	Spores
6.05715	1	Spores
5.77797	1	Spores
5.65658	1	Spores
6.04021	1	Spores
5.62501	1	Spores
5.74157	1	Spores
5.78052	1	Spores
6.31801	1	Spores
6.345	1	Spores
5.74775	1	Spores
5.82187	1	Spores
6.08993	1	Spores
5.78547	1	Spores
6.39786	1	Spores
5.63281	1	Spores
6.08614	1	Spores
6.54089	1	Spores
6.76924	1	Spores
6.10511	1	Spores
6.7343	1	Spores
6.74758	1	Spores
6.31034	1	Spores
6.3454	1	Spores
6.67877	1	Spores
6.82321	1	Spores
6.63028	1	Spores
6.51211	1	Spores
5.86507	1	Spores
6.87392	1	Spores
6.84413	1	Spores
6.83503	1	Spores
6.10309	1	Spores
6.78359	1	Spores
6.6148	1	Spores
6.48482	1	Spores
6.26461	1	Spores
6.73979	1	Spores
6.01486	1	Spores
6.6495	1	Spores
6.63122	1	Spores
6.63657	1	Spores
6.1673	1	Spores
7.03871	1	Spores
6.84112	1	Spores
6.89504	1	Spores
6.78967	1	Spores
5.49574	1	Spores
6.79796	1	Spores
6.72954	1	Spores
6.781	1	Spores
6.89346	1	Spores
6.75367	1	Spores
6.50134	1	Spores
7.02539	1	Spores
6.64267	1	Spores
7.00562	1	Spores
6.42677	1	Spores
6.18233	1	Spores
6.6324	1	Spores
6.88295	1	Spores
6.9224	1	Spores
6.36618	1	Spores
6.74482	1	Spores
6.60639	1	Spores
6.88661	1	Spores
7.21175	1	Spores
6.57022	1	Spores
6.08284	1	Spores
6.28903	1	Spores
6.71867	1	Spores
6.62139	1	Spores
6.67425	1	Spores
6.61631	1	Spores
7.25147	1	Spores
6.62447	1	Spores
6.70109	1	Spores
6.64692	1	Spores
6.5243	1	Spores
6.51178	1	Spores
7.03728	1	Spores
6.73219	1	Spores
6.89363	1	Spores
6.70742	1	Spores
6.77625	1	Spores
6.09727	1	Spores
7.47762	1	Spores
6.43601	1	Spores
6.4812	1	Spores
6.82068	1	Spores
6.79388	1	Spores
6.69826	1	Spores
7.0999	1	Spores
6.54661	1	Spores
6.53354	1	Spores
7.03863	1	Spores
6.1763	1	Spores
6.69887	1	Spores
6.27246	1	Spores
6.48832	1	Spores
6.37218	1	Spores
7.16854	1	Spores
7.03903	1	Spores
6.93068	1	Spores
6.86952	1	Spores
6.27724	1	Spores
6.59489	1	Spores
6.71428	1	Spores
6.75832	1	Spores
6.29356	1	Spores
6.72109	1	Spores
6.78793	1	Spores
6.84463	1	Spores
7.312	1	Spores
6.73934	1	Spores
6.51264	1	Spores
6.86523	1	Spores
6.63731	1	Spores
6.88506	1	Spores
6.51287	1	Spores
6.5247	1	Spores
6.56843	1	Spores
6.74605	1	Spores
6.60365	1	Spores
6.76983	1	Spores
6.13814	1	Spores
7.09209	1	Spores
7.19893	1	Spores
6.98594	1	Spores
6.15987	1	Spores
6.77492	1	Spores
6.89832	1	Spores
6.54813	1	Spores
6.6169	1	Spores
6.60306	1	Spores
6.30863	1	Spores
6.63772	1	Spores
7.01917	1	Spores
6.84628	1	Spores
6.69383	1	Spores
6.58366	1	Spores
6.65575	1	Spores
6.64693	1	Spores
6.61932	1	Spores
6.80317	1	Spores
6.2262	1	Spores
6.59063	1	Spores
6.51696	1	Spores
6.54939	1	Spores
6.42971	1	Spores
7.00409	1	Spores
6.52615	1	Spores
5.37143	1	Spores
6.61948	1	Spores
5.66876	1	Spores
6.68917	1	Spores
6.86862	1	Spores
6.11209	1	Spores
6.97317	1	Spores
6.64773	1	Spores
6.67896	1	Spores
6.54843	1	Spores
6.89528	1	Spores
6.98362	1	Spores
6.6977	1	Spores
7.2619	1	Spores
6.56434	1	Spores
6.08487	1	Spores
6.35855	1	Spores
6.59943	1	Spores
6.24465	1	Spores
7.02237	1	Spores
6.4976	1	Spores
6.84122	1	Spores
6.94906	1	Spores
5.16194	1	Spores
6.85355	1	Spores
6.57738	1	Spores
6.55589	1	Spores
6.62747	1	Spores
6.6932	1	Spores
6.95146	1	Spores
5.63001	1	Spores
6.18076	1	Spores
5.96258	1	Spores
6.52539	1	Spores
6.31712	1	Spores
5.76624	1	Spores
6.26896	1	Spores
6.31131	1	Spores
6.4908	1	Spores
6.31453	1	Spores
5.98206	1	Spores
5.94501	1	Spores
6.33818	1	Spores
6.00947	1	Spores
5.95051	1	Spores
6.54562	1	Spores
6.19112	1	Spores
6.53874	1	Spores
6.3252	1	Spores
6.3611	1	Spores
6.36772	1	Spores
5.95366	1	Spores
6.15914	1	Spores
5.65515	1	Spores
6.31351	1	Spores
6.39584	1	Spores
6.04011	1	Spores
6.21342	1	Spores
5.25493	1	Spores
6.32237	1	Spores
6.05055	1	Spores
6.74509	1	Spores
6.25188	1	Spores
6.10695	1	Spores
6.22657	1	Spores
6.55816	1	Spores
6.48431	1	Spores
5.9831	1	Spores
6.36069	1	Spores
6.09222	1	Spores
6.642	1	Spores
5.91149	1	Spores
6.32079	1	Spores
6.02741	1	Spores
5.94819	1	Spores
6.04475	1	Spores
6.04873	1	Spores
6.27053	1	Spores
5.81522	1	Spores
6.15219	1	Spores
6.37697	1	Spores
6.42676	1	Spores
5.61352	1	Spores
6.16268	1	Spores
6.23773	1	Spores
5.91427	1	Spores
6.4453	2	Vegetative
6.55981	2	Vegetative
5.76854	2	Vegetative
6.49562	2	Vegetative
7.20841	2	Vegetative
6.85089	2	Vegetative
6.90386	2	Vegetative
6.67455	2	Vegetative
6.79707	2	Vegetative
6.05982	2	Vegetative
6.49207	2	Vegetative
6.64717	2	Vegetative
6.15454	2	Vegetative
6.92383	2	Vegetative
6.8396	2	Vegetative
6.54428	2	Vegetative
6.71094	2	Vegetative
6.38218	2	Vegetative
6.75152	2	Vegetative
6.71147	2	Vegetative
6.76157	2	Vegetative
6.41837	2	Vegetative
6.50127	2	Vegetative
6.66846	2	Vegetative
6.62761	2	Vegetative
6.92836	2	Vegetative
7.15004	2	Vegetative
7.09066	2	Vegetative
6.73271	2	Vegetative
6.8307	2	Vegetative
6.88243	2	Vegetative
7.12327	2	Vegetative
7.08081	2	Vegetative
6.54135	2	Vegetative
6.50307	2	Vegetative
7.14726	2	Vegetative
6.57517	2	Vegetative
7.27812	2	Vegetative
6.85069	2	Vegetative
7.23378	2	Vegetative
6.70575	2	Vegetative
6.48088	2	Vegetative
6.80743	2	Vegetative
6.96103	2	Vegetative
7.1745	2	Vegetative
6.59985	2	Vegetative
6.30697	2	Vegetative
7.0788	2	Vegetative
6.79986	2	Vegetative
7.14206	2	Vegetative
6.84651	2	Vegetative
7.25274	2	Vegetative
6.49485	2	Vegetative
7.00036	2	Vegetative
6.90991	2	Vegetative
7.33556	2	Vegetative
6.7069	2	Vegetative
6.95673	2	Vegetative
6.82724	2	Vegetative
6.82738	2	Vegetative
6.76331	2	Vegetative
6.65228	2	Vegetative
7.31964	2	Vegetative
6.93739	2	Vegetative
7.21203	2	Vegetative
7.20263	2	Vegetative
6.69726	2	Vegetative
6.3657	2	Vegetative
7.1211	2	Vegetative
7.01495	2	Vegetative
7.04432	2	Vegetative
6.8207	2	Vegetative
7.10593	2	Vegetative
6.686	2	Vegetative
7.46973	2	Vegetative
6.9738	2	Vegetative
6.78299	2	Vegetative
6.60643	2	Vegetative
6.36241	2	Vegetative
6.58716	2	Vegetative
7.30604	2	Vegetative
6.82458	2	Vegetative
6.80682	2	Vegetative
6.54967	2	Vegetative
5.98258	2	Vegetative
6.4441	2	Vegetative
6.45204	2	Vegetative
6.30995	2	Vegetative
7.00793	2	Vegetative
6.30333	2	Vegetative
6.6601	2	Vegetative
6.57425	2	Vegetative
6.20922	2	Vegetative
7.0937	2	Vegetative
6.90473	2	Vegetative
6.78721	2	Vegetative
7.24634	2	Vegetative
7.07835	2	Vegetative
7.02626	2	Vegetative
6.91855	2	Vegetative
6.34223	2	Vegetative
6.4592	2	Vegetative
6.76171	2	Vegetative
7.00293	2	Vegetative
7.02281	2	Vegetative
6.54016	2	Vegetative
7.12617	2	Vegetative
6.82354	2	Vegetative
6.44976	2	Vegetative
6.58169	2	Vegetative
6.90411	2	Vegetative
6.79293	2	Vegetative
6.92408	2	Vegetative
6.93664	2	Vegetative
6.36372	2	Vegetative
6.26107	2	Vegetative
6.7319	2	Vegetative
6.70886	2	Vegetative
7.13348	2	Vegetative
6.82483	2	Vegetative
7.37547	2	Vegetative
6.96333	2	Vegetative
6.59749	2	Vegetative
6.47434	2	Vegetative
6.70307	2	Vegetative
6.76641	2	Vegetative
6.97242	2	Vegetative
7.1043	2	Vegetative
6.37622	2	Vegetative
7.31113	2	Vegetative
6.57014	2	Vegetative
7.0058	2	Vegetative
6.76732	2	Vegetative
6.82457	2	Vegetative
6.21035	2	Vegetative
6.67438	2	Vegetative
6.90739	2	Vegetative
6.2297	2	Vegetative
6.87173	2	Vegetative
6.88528	2	Vegetative
6.43912	2	Vegetative
6.4749	2	Vegetative
6.81507	2	Vegetative
6.96246	2	Vegetative
6.76559	2	Vegetative
6.64501	2	Vegetative
5.98476	2	Vegetative
7.01421	2	Vegetative
6.98381	2	Vegetative
6.97452	2	Vegetative
6.22764	2	Vegetative
6.92203	2	Vegetative
6.7498	2	Vegetative
6.61716	2	Vegetative
6.39246	2	Vegetative
6.87734	2	Vegetative
6.13761	2	Vegetative
6.78521	2	Vegetative
6.76655	2	Vegetative
6.77201	2	Vegetative
6.29316	2	Vegetative
7.18235	2	Vegetative
6.98073	2	Vegetative
7.03576	2	Vegetative
6.92823	2	Vegetative
5.6079	2	Vegetative
6.9367	2	Vegetative
6.86688	2	Vegetative
6.91939	2	Vegetative
7.03414	2	Vegetative
6.8915	2	Vegetative
6.63402	2	Vegetative
7.16876	2	Vegetative
6.77824	2	Vegetative
7.14859	2	Vegetative
6.55793	2	Vegetative
6.3085	2	Vegetative
6.76776	2	Vegetative
7.02342	2	Vegetative
7.06367	2	Vegetative
6.4961	2	Vegetative
6.88247	2	Vegetative
6.74121	2	Vegetative
7.02715	2	Vegetative
7.35892	2	Vegetative
6.70431	2	Vegetative
6.20698	2	Vegetative
6.41738	2	Vegetative
6.85579	2	Vegetative
6.75652	2	Vegetative
6.81046	2	Vegetative
6.75134	2	Vegetative
7.39946	2	Vegetative
6.75966	2	Vegetative
6.83785	2	Vegetative
6.78257	2	Vegetative
6.65745	2	Vegetative
6.64468	2	Vegetative
7.1809	2	Vegetative
6.86958	2	Vegetative
7.03432	2	Vegetative
6.8443	2	Vegetative
6.91454	2	Vegetative
6.2217	2	Vegetative
7.63022	2	Vegetative
6.56735	2	Vegetative
6.61347	2	Vegetative
6.95987	2	Vegetative
6.93253	2	Vegetative
6.83496	2	Vegetative
7.2448	2	Vegetative
6.68021	2	Vegetative
6.66687	2	Vegetative
7.18228	2	Vegetative
6.30235	2	Vegetative
6.83558	2	Vegetative
6.40047	2	Vegetative
6.62074	2	Vegetative
6.50222	2	Vegetative
7.31484	2	Vegetative
7.18268	2	Vegetative
7.07213	2	Vegetative
7.00972	2	Vegetative
6.40535	2	Vegetative
6.72948	2	Vegetative
6.85131	2	Vegetative
6.89625	2	Vegetative
6.422	2	Vegetative
6.85825	2	Vegetative
6.92646	2	Vegetative
6.98432	2	Vegetative
7.46123	2	Vegetative
6.87687	2	Vegetative
6.64555	2	Vegetative
7.00534	2	Vegetative
6.77277	2	Vegetative
7.02557	2	Vegetative
6.64579	2	Vegetative
6.65786	2	Vegetative
6.70247	2	Vegetative
6.88372	2	Vegetative
6.73842	2	Vegetative
6.90799	2	Vegetative
6.26341	2	Vegetative
7.23683	2	Vegetative
7.34585	2	Vegetative
7.12851	2	Vegetative
6.28558	2	Vegetative
6.91318	2	Vegetative
7.0391	2	Vegetative
6.68177	2	Vegetative
6.75194	2	Vegetative
6.73782	2	Vegetative
6.43737	2	Vegetative
6.77318	2	Vegetative
7.16242	2	Vegetative
6.986	2	Vegetative
6.83044	2	Vegetative
6.71802	2	Vegetative
6.79158	2	Vegetative
6.78259	2	Vegetative
6.75441	2	Vegetative
6.94201	2	Vegetative
6.35326	2	Vegetative
6.72513	2	Vegetative
6.64996	2	Vegetative
6.68305	2	Vegetative
6.56092	2	Vegetative
7.14703	2	Vegetative
6.65934	2	Vegetative
5.48105	2	Vegetative
6.75457	2	Vegetative
5.78444	2	Vegetative
6.82568	2	Vegetative
7.0088	2	Vegetative
6.23682	2	Vegetative
7.11548	2	Vegetative
6.7834	2	Vegetative
6.81526	2	Vegetative
6.68207	2	Vegetative
7.036	2	Vegetative
7.12614	2	Vegetative
6.83438	2	Vegetative
7.4101	2	Vegetative
6.69831	2	Vegetative
6.20905	2	Vegetative
6.48831	2	Vegetative
6.73412	2	Vegetative
6.37209	2	Vegetative
7.16569	2	Vegetative
6.6302	2	Vegetative
6.98084	2	Vegetative
7.09088	2	Vegetative
5.26729	2	Vegetative
6.99342	2	Vegetative
6.71161	2	Vegetative
6.68969	2	Vegetative
6.76273	2	Vegetative
6.8298	2	Vegetative
7.09333	2	Vegetative
5.74491	2	Vegetative
6.3069	2	Vegetative
6.08427	2	Vegetative
6.65856	2	Vegetative
6.44604	2	Vegetative
5.88392	2	Vegetative
6.3969	2	Vegetative
6.44012	2	Vegetative
6.62326	2	Vegetative
6.44339	2	Vegetative
6.10414	2	Vegetative
6.06633	2	Vegetative
6.46753	2	Vegetative
6.13212	2	Vegetative
6.07194	2	Vegetative
6.6792	2	Vegetative
6.31747	2	Vegetative
6.67219	2	Vegetative
6.45429	2	Vegetative
6.49092	2	Vegetative
6.49767	2	Vegetative
6.07516	2	Vegetative
6.28484	2	Vegetative
5.77056	2	Vegetative
6.44236	2	Vegetative
6.52637	2	Vegetative
6.16337	2	Vegetative
6.34022	2	Vegetative
5.36218	2	Vegetative
6.4514	2	Vegetative
6.17403	2	Vegetative
6.88275	2	Vegetative
6.37947	2	Vegetative
6.23158	2	Vegetative
6.35364	2	Vegetative
6.692	2	Vegetative
6.61665	2	Vegetative
6.10521	2	Vegetative
6.4905	2	Vegetative
6.21655	2	Vegetative
6.77755	2	Vegetative
6.03213	2	Vegetative
6.44979	2	Vegetative
6.15042	2	Vegetative
6.06958	2	Vegetative
6.16811	2	Vegetative
6.17217	2	Vegetative
6.3985	2	Vegetative
5.9339	2	Vegetative
6.27774	2	Vegetative
6.50712	2	Vegetative
6.55792	2	Vegetative
5.72808	2	Vegetative
6.28845	2	Vegetative
6.36503	2	Vegetative
6.03496	2	Vegetative
6.6451	2	Spores
6.76316	2	Spores
5.94736	2	Spores
6.69698	2	Spores
7.43188	2	Spores
7.06327	2	Spores
7.11788	2	Spores
6.88146	2	Spores
7.00778	2	Spores
6.24767	2	Spores
6.69333	2	Spores
6.85323	2	Spores
6.34533	2	Spores
7.13846	2	Spores
7.05163	2	Spores
6.74715	2	Spores
6.91898	2	Spores
6.58003	2	Spores
6.96082	2	Spores
6.91953	2	Spores
6.97118	2	Spores
6.61734	2	Spores
6.70281	2	Spores
6.87518	2	Spores
6.83307	2	Spores
7.14314	2	Spores
7.37169	2	Spores
7.31047	2	Spores
6.94143	2	Spores
7.04245	2	Spores
7.09579	2	Spores
7.34409	2	Spores
7.30031	2	Spores
6.74413	2	Spores
6.70467	2	Spores
7.36882	2	Spores
6.779	2	Spores
7.50374	2	Spores
7.06306	2	Spores
7.45803	2	Spores
6.91362	2	Spores
6.68178	2	Spores
7.01846	2	Spores
7.17682	2	Spores
7.39691	2	Spores
6.80445	2	Spores
6.50248	2	Spores
7.29824	2	Spores
7.01065	2	Spores
7.36347	2	Spores
7.05875	2	Spores
7.47757	2	Spores
6.69619	2	Spores
7.21738	2	Spores
7.12412	2	Spores
7.56296	2	Spores
6.91482	2	Spores
7.17239	2	Spores
7.03889	2	Spores
7.03903	2	Spores
6.97297	2	Spores
6.8585	2	Spores
7.54655	2	Spores
7.15245	2	Spores
7.4356	2	Spores
7.42591	2	Spores
6.90487	2	Spores
6.56304	2	Spores
7.34186	2	Spores
7.23241	2	Spores
7.26269	2	Spores
7.03214	2	Spores
7.32622	2	Spores
6.89326	2	Spores
7.70129	2	Spores
7.18999	2	Spores
6.99326	2	Spores
6.81123	2	Spores
6.55965	2	Spores
6.79136	2	Spores
7.53253	2	Spores
7.03615	2	Spores
7.01783	2	Spores
6.75271	2	Spores
6.16804	2	Spores
6.64387	2	Spores
6.65206	2	Spores
6.50556	2	Spores
7.22517	2	Spores
6.49874	2	Spores
6.86656	2	Spores
6.77805	2	Spores
6.40171	2	Spores
7.31361	2	Spores
7.11877	2	Spores
6.99761	2	Spores
7.47098	2	Spores
7.29777	2	Spores
7.24408	2	Spores
7.13302	2	Spores
6.53884	2	Spores
6.65943	2	Spores
6.97132	2	Spores
7.22002	2	Spores
7.24052	2	Spores
6.74291	2	Spores
7.34708	2	Spores
7.03507	2	Spores
6.64971	2	Spores
6.78572	2	Spores
7.11814	2	Spores
7.00352	2	Spores
7.13872	2	Spores
7.15167	2	Spores
6.561	2	Spores
6.45516	2	Spores
6.94059	2	Spores
6.91683	2	Spores
7.35462	2	Spores
7.0364	2	Spores
7.60411	2	Spores
7.17919	2	Spores
6.80201	2	Spores
6.67505	2	Spores
6.91087	2	Spores
6.97617	2	Spores
7.18856	2	Spores
7.32454	2	Spores
6.57388	2	Spores
7.53777	2	Spores
6.77381	2	Spores
7.22298	2	Spores
6.97711	2	Spores
7.03614	2	Spores
6.40287	2	Spores
6.88128	2	Spores
7.12152	2	Spores
6.42283	2	Spores
7.08476	2	Spores
7.09872	2	Spores
6.63873	2	Spores
6.67562	2	Spores
7.02633	2	Spores
7.17829	2	Spores
6.97532	2	Spores
6.85101	2	Spores
6.17029	2	Spores
7.23165	2	Spores
7.20031	2	Spores
7.19073	2	Spores
6.4207	2	Spores
7.13662	2	Spores
6.95904	2	Spores
6.82229	2	Spores
6.59063	2	Spores
7.09053	2	Spores
6.32787	2	Spores
6.99555	2	Spores
6.97631	2	Spores
6.98194	2	Spores
6.48825	2	Spores
7.40501	2	Spores
7.19713	2	Spores
7.25387	2	Spores
7.14301	2	Spores
5.78175	2	Spores
7.15173	2	Spores
7.07975	2	Spores
7.13389	2	Spores
7.2522	2	Spores
7.10514	2	Spores
6.83968	2	Spores
7.39099	2	Spores
6.98836	2	Spores
7.37019	2	Spores
6.76123	2	Spores
6.50406	2	Spores
6.97756	2	Spores
7.24114	2	Spores
7.28265	2	Spores
6.69748	2	Spores
7.09583	2	Spores
6.95019	2	Spores
7.24499	2	Spores
7.58705	2	Spores
6.91214	2	Spores
6.39939	2	Spores
6.61632	2	Spores
7.06832	2	Spores
6.96597	2	Spores
7.02159	2	Spores
6.96063	2	Spores
7.62884	2	Spores
6.96921	2	Spores
7.04982	2	Spores
6.99283	2	Spores
6.86383	2	Spores
6.85066	2	Spores
7.4035	2	Spores
7.08254	2	Spores
7.25238	2	Spores
7.05648	2	Spores
7.12889	2	Spores
6.41457	2	Spores
7.86676	2	Spores
6.77094	2	Spores
6.81849	2	Spores
7.17563	2	Spores
7.14744	2	Spores
7.04684	2	Spores
7.46939	2	Spores
6.8873	2	Spores
6.87355	2	Spores
7.40493	2	Spores
6.49772	2	Spores
7.04748	2	Spores
6.59889	2	Spores
6.82598	2	Spores
6.70379	2	Spores
7.5416	2	Spores
7.40534	2	Spores
7.29136	2	Spores
7.22702	2	Spores
6.60392	2	Spores
6.93809	2	Spores
7.0637	2	Spores
7.11003	2	Spores
6.62108	2	Spores
7.07086	2	Spores
7.14118	2	Spores
7.20083	2	Spores
7.69252	2	Spores
7.09006	2	Spores
6.85156	2	Spores
7.2225	2	Spores
6.98273	2	Spores
7.24337	2	Spores
6.85181	2	Spores
6.86425	2	Spores
6.91025	2	Spores
7.09712	2	Spores
6.94731	2	Spores
7.12213	2	Spores
6.45758	2	Spores
7.46117	2	Spores
7.57357	2	Spores
7.34949	2	Spores
6.48043	2	Spores
7.12749	2	Spores
7.25731	2	Spores
6.8889	2	Spores
6.96125	2	Spores
6.94669	2	Spores
6.63693	2	Spores
6.98315	2	Spores
7.38445	2	Spores
7.20257	2	Spores
7.04219	2	Spores
6.92627	2	Spores
7.00212	2	Spores
6.99285	2	Spores
6.9638	2	Spores
7.15722	2	Spores
6.55021	2	Spores
6.93361	2	Spores
6.85611	2	Spores
6.89022	2	Spores
6.76431	2	Spores
7.36859	2	Spores
6.86578	2	Spores
5.65097	2	Spores
6.96397	2	Spores
5.96376	2	Spores
7.03728	2	Spores
7.22607	2	Spores
6.43016	2	Spores
7.33606	2	Spores
6.99369	2	Spores
7.02654	2	Spores
6.88921	2	Spores
7.25411	2	Spores
7.34706	2	Spores
7.04625	2	Spores
7.63981	2	Spores
6.90595	2	Spores
6.40153	2	Spores
6.68945	2	Spores
6.94287	2	Spores
6.56962	2	Spores
7.38782	2	Spores
6.83574	2	Spores
7.19724	2	Spores
7.31069	2	Spores
5.43057	2	Spores
7.21021	2	Spores
6.91967	2	Spores
6.89707	2	Spores
6.97237	2	Spores
7.04152	2	Spores
7.31322	2	Spores
5.923	2	Spores
6.50241	2	Spores
6.27288	2	Spores
6.86498	2	Spores
6.64587	2	Spores
6.06632	2	Spores
6.59521	2	Spores
6.63976	2	Spores
6.82859	2	Spores
6.64314	2	Spores
6.29337	2	Spores
6.25439	2	Spores
6.66802	2	Spores
6.32221	2	Spores
6.26017	2	Spores
6.88626	2	Spores
6.51331	2	Spores
6.87903	2	Spores
6.65437	2	Spores
6.69213	2	Spores
6.6991	2	Spores
6.26349	2	Spores
6.47967	2	Spores
5.94945	2	Spores
6.64207	2	Spores
6.72869	2	Spores
6.35444	2	Spores
6.53677	2	Spores
5.52841	2	Spores
6.65139	2	Spores
6.36543	2	Spores
[truncated: 2,637 more rows]
