# Supplementary material for: Breaking spore dormancy in budding yeast transforms the cytoplasm and the solubility of the proteome
Source: PLoS Biol. 2023 Apr 20;21(4):e3002042. doi: 10.1371/journal.pbio.3002042 (PMC10118125; doi:10.1371/journal.pbio.3002042)
Supplement: S6 Data — Each sheet contains data for the indicated figure panel. (XLSX) [file pbio.3002042.s020.xlsx]

## Sheet: S6 A
Condition	Hsp42-GFP S223 Mutant	heterogeneity score
Control	WT	0.21
Control	WT	0.15
Control	WT	0.44
Control	WT	0.13
Control	WT	0.3
Control	WT	0.25
Control	WT	0.227121
Control	WT	0.31573
Control	WT	0.046462
Control	WT	0.274324
Control	WT	0.229821
Control	WT	0.107404
Control	WT	0.268345
Control	WT	0.182348
Control	WT	0.169348
Control	WT	0.184889
Control	WT	0.187278
Control	WT	0.212165
Control	WT	0.176547
Control	WT	0.215533
Control	WT	0.18
Control	A	0.4
Control	A	0.22
Control	A	0.17
Control	A	0.11
Control	A	0.31
Control	A	0.28
Control	A	0.19268
Control	A	0.203475
Control	A	0.211304
Control	A	0.104103
Control	A	0.27154
Control	A	0.284354
Control	A	0.191711
Control	A	0.149361
Control	A	0.200354
Control	A	0.168617
Control	A	0.193966
Control	A	0.192409
Control	A	0.207592
Control	A	0.245454
Control	A	0.27
Control	E	0.48
Control	E	0.32
Control	E	0.22
Control	E	0.16
Control	E	0.25
Control	E	0.172391
Control	E	0.111235
Control	E	0.254795
Control	E	0.282317
Control	E	0.101641
Control	E	0.17696
Control	E	0.135399
Control	E	0.15525
Control	E	0.243764
Control	E	0.307268
Control	E	0.220245
Control	E	0.221202
Control	E	0.204607
Control	E	0.225071
Control	E	0.166533
Control	E	0.206579
Control	E	0.203939
Control	E	0.197005
Control	E	0.20032
Control	E	0.194657
Control	E	0.26
Heat shock	WT	0.77
Heat shock	WT	0.86
Heat shock	WT	0.52
Heat shock	WT	0.73
Heat shock	WT	0.84
Heat shock	WT	0.67
Heat shock	WT	0.810291
Heat shock	WT	0.845526
Heat shock	WT	0.71389
Heat shock	WT	0.833068
Heat shock	WT	0.752129
Heat shock	WT	0.746521
Heat shock	WT	0.778987
Heat shock	WT	0.713093
Heat shock	WT	0.776705
Heat shock	WT	0.7275
Heat shock	WT	0.83
Heat shock	A	0.66
Heat shock	A	0.71
Heat shock	A	0.58
Heat shock	A	0.45
Heat shock	A	0.31
Heat shock	A	0.76
Heat shock	A	0.492885
Heat shock	A	0.425479
Heat shock	A	0.590006
Heat shock	A	0.640976
Heat shock	A	0.648462
Heat shock	A	0.648723
Heat shock	A	0.712911
Heat shock	A	0.57984
Heat shock	A	0.652491
Heat shock	A	0.71459
Heat shock	A	0.702053
Heat shock	A	0.399981
Heat shock	A	0.81
Heat shock	E	0.9
Heat shock	E	0.82
Heat shock	E	0.75
Heat shock	E	0.64
Heat shock	E	0.79
Heat shock	E	0.88
Heat shock	E	0.805799
Heat shock	E	0.754511
Heat shock	E	0.786199
Heat shock	E	0.804873
Heat shock	E	0.779461
Heat shock	E	0.821663
Heat shock	E	0.771033
Heat shock	E	0.770417
Heat shock	E	0.855611
Heat shock	E	0.803437
Heat shock	E	0.829969

## Sheet: S6B
Strain	Condition	Time Point (h)	replicate	Optical density 595 nm
Wild	Control	0	1	0.184677
Wild	Control	0.333333	1	0.173204
Wild	Control	0.666667	1	0.172298
Wild	Control	1	1	0.173017
Wild	Control	1.33361	1	0.1765
Wild	Control	1.66694	1	0.182266
Wild	Control	2.00028	1	0.189715
Wild	Control	2.33361	1	0.201818
Wild	Control	2.66694	1	0.215447
Wild	Control	3.00028	1	0.230915
Wild	Control	3.33389	1	0.249592
Wild	Control	3.66722	1	0.272125
Wild	Control	4.00056	1	0.297138
Wild	Control	4.33389	1	0.325035
Wild	Control	4.66722	1	0.35547
Wild	Control	5.00056	1	0.389782
Wild	Control	5.33389	1	0.428404
Wild	Control	5.6675	1	0.466219
Wild	Control	6.00083	1	0.505648
Wild	Control	6.33417	1	0.545972
Wild	Control	6.6675	1	0.58674
Wild	Control	7.00083	1	0.625332
Wild	Control	7.33417	1	0.660805
Wild	Control	7.66778	1	0.694084
Wild	Control	8.00111	1	0.727944
Wild	Control	8.33444	1	0.758487
Wild	Control	8.66778	1	0.789168
Wild	Control	9.00111	1	0.818048
Wild	Control	9.33444	1	0.848178
Wild	Control	9.66778	1	0.874599
Wild	Control	10.0014	1	0.895755
Wild	Control	10.3347	1	0.9114
Wild	Control	10.6681	1	0.925108
Wild	Control	11.0014	1	0.937752
Wild	Control	11.3347	1	0.948054
Wild	Control	11.6681	1	0.9563
Wild	Control	12.0014	1	0.962814
Wild	Control	12.335	1	0.96742
Wild	Control	12.6683	1	0.970785
Wild	Control	13.0017	1	0.970834
Wild	Control	13.335	1	0.976571
Wild	Control	13.6683	1	0.975587
Wild	Control	14.0017	1	0.975095
Wild	Control	14.3353	1	0.974229
Wild	Control	14.6686	1	0.97229
Wild	Control	15.0019	1	0.971533
Wild	Control	15.3353	1	0.969191
Wild	Control	15.6686	1	0.967666
Wild	Control	16.0019	1	0.966042
Wild	Control	16.3353	1	0.963464
Wild	Control	16.6689	1	0.962234
Wild	Control	17.0022	1	0.959577
Wild	Control	17.3356	1	0.959036
Wild	Control	17.6689	1	0.95753
Wild	Control	18.0022	1	0.956172
Wild	Control	18.3356	1	0.954775
Wild	Control	18.6692	1	0.953644
Wild	Control	19.0025	1	0.952492
Wild	Control	19.3358	1	0.951577
Wild	Control	19.6692	1	0.951184
Wild	Control	20.0025	1	0.950446
Wild	Control	20.3358	1	0.949334
Wild	Control	20.6692	1	0.94836
Wild	Control	21.0028	1	0.947297
Wild	Control	21.3361	1	0.947474
Wild	Control	21.6694	1	0.94646
Wild	Control	22.0028	1	0.946037
Wild	Control	22.3361	1	0.944542
Wild	Control	0	2	0.18768
Wild	Control	0.333333	2	0.17602
Wild	Control	0.666667	2	0.1751
Wild	Control	1	2	0.17583
Wild	Control	1.33361	2	0.17937
Wild	Control	1.66694	2	0.18523
Wild	Control	2.00028	2	0.1928
Wild	Control	2.33361	2	0.2051
Wild	Control	2.66694	2	0.21895
Wild	Control	3.00028	2	0.23467
Wild	Control	3.33389	2	0.25365
Wild	Control	3.66722	2	0.27655
Wild	Control	4.00056	2	0.30197
Wild	Control	4.33389	2	0.33032
Wild	Control	4.66722	2	0.36125
Wild	Control	5.00056	2	0.39612
Wild	Control	5.33389	2	0.43537
Wild	Control	5.6675	2	0.4738
Wild	Control	6.00083	2	0.51387
Wild	Control	6.33417	2	0.55485
Wild	Control	6.6675	2	0.59628
Wild	Control	7.00083	2	0.6355
Wild	Control	7.33417	2	0.67155
Wild	Control	7.66778	2	0.70537
Wild	Control	8.00111	2	0.73978
Wild	Control	8.33444	2	0.77082
Wild	Control	8.66778	2	0.802
Wild	Control	9.00111	2	0.83135
Wild	Control	9.33444	2	0.86197
Wild	Control	9.66778	2	0.88882
Wild	Control	10.0014	2	0.91032
Wild	Control	10.3347	2	0.92622
Wild	Control	10.6681	2	0.94015
Wild	Control	11.0014	2	0.953
Wild	Control	11.3347	2	0.96347
Wild	Control	11.6681	2	0.97185
Wild	Control	12.0014	2	0.97847
Wild	Control	12.335	2	0.98315
Wild	Control	12.6683	2	0.98657
Wild	Control	13.0017	2	0.98662
Wild	Control	13.335	2	0.99245
Wild	Control	13.6683	2	0.99145
Wild	Control	14.0017	2	0.99095
Wild	Control	14.3353	2	0.99007
Wild	Control	14.6686	2	0.9881
Wild	Control	15.0019	2	0.98733
Wild	Control	15.3353	2	0.98495
Wild	Control	15.6686	2	0.9834
Wild	Control	16.0019	2	0.98175
Wild	Control	16.3353	2	0.97913
Wild	Control	16.6689	2	0.97788
Wild	Control	17.0022	2	0.97518
Wild	Control	17.3356	2	0.97463
Wild	Control	17.6689	2	0.9731
Wild	Control	18.0022	2	0.97172
Wild	Control	18.3356	2	0.9703
Wild	Control	18.6692	2	0.96915
Wild	Control	19.0025	2	0.96798
Wild	Control	19.3358	2	0.96705
Wild	Control	19.6692	2	0.96665
Wild	Control	20.0025	2	0.9659
Wild	Control	20.3358	2	0.96477
Wild	Control	20.6692	2	0.96378
Wild	Control	21.0028	2	0.9627
Wild	Control	21.3361	2	0.96288
Wild	Control	21.6694	2	0.96185
Wild	Control	22.0028	2	0.96142
Wild	Control	22.3361	2	0.9599
Wild	Control	0	3	0.189557
Wild	Control	0.333333	3	0.17778
Wild	Control	0.666667	3	0.176851
Wild	Control	1	3	0.177588
Wild	Control	1.33361	3	0.181164
Wild	Control	1.66694	3	0.187082
Wild	Control	2.00028	3	0.194728
Wild	Control	2.33361	3	0.207151
Wild	Control	2.66694	3	0.221139
Wild	Control	3.00028	3	0.237017
Wild	Control	3.33389	3	0.256186
Wild	Control	3.66722	3	0.279315
Wild	Control	4.00056	3	0.30499
Wild	Control	4.33389	3	0.333623
Wild	Control	4.66722	3	0.364862
Wild	Control	5.00056	3	0.400081
Wild	Control	5.33389	3	0.439724
Wild	Control	5.6675	3	0.478538
Wild	Control	6.00083	3	0.519009
Wild	Control	6.33417	3	0.560399
Wild	Control	6.6675	3	0.602243
Wild	Control	7.00083	3	0.641855
Wild	Control	7.33417	3	0.678265
Wild	Control	7.66778	3	0.712424
Wild	Control	8.00111	3	0.747178
Wild	Control	8.33444	3	0.778528
Wild	Control	8.66778	3	0.81002
Wild	Control	9.00111	3	0.839664
Wild	Control	9.33444	3	0.87059
Wild	Control	9.66778	3	0.897708
Wild	Control	10.0014	3	0.919423
Wild	Control	10.3347	3	0.935482
Wild	Control	10.6681	3	0.949551
Wild	Control	11.0014	3	0.96253
Wild	Control	11.3347	3	0.973105
Wild	Control	11.6681	3	0.981568
Wild	Control	12.0014	3	0.988255
Wild	Control	12.335	3	0.992981
Wild	Control	12.6683	3	0.996436
Wild	Control	13.0017	3	0.996486
Wild	Control	13.335	3	1.00237
Wild	Control	13.6683	3	1.00136
Wild	Control	14.0017	3	1.00086
Wild	Control	14.3353	3	0.999971
Wild	Control	14.6686	3	0.997981
Wild	Control	15.0019	3	0.997203
Wild	Control	15.3353	3	0.994799
Wild	Control	15.6686	3	0.993234
Wild	Control	16.0019	3	0.991568
Wild	Control	16.3353	3	0.988921
Wild	Control	16.6689	3	0.987659
Wild	Control	17.0022	3	0.984932
Wild	Control	17.3356	3	0.984376
Wild	Control	17.6689	3	0.982831
Wild	Control	18.0022	3	0.981437
Wild	Control	18.3356	3	0.980003
Wild	Control	18.6692	3	0.978842
Wild	Control	19.0025	3	0.97766
Wild	Control	19.3358	3	0.97672
Wild	Control	19.6692	3	0.976317
Wild	Control	20.0025	3	0.975559
Wild	Control	20.3358	3	0.974418
Wild	Control	20.6692	3	0.973418
Wild	Control	21.0028	3	0.972327
Wild	Control	21.3361	3	0.972509
Wild	Control	21.6694	3	0.971468
Wild	Control	22.0028	3	0.971034
Wild	Control	22.3361	3	0.969499
hsp42∆	Control	0	1	0.183926
hsp42∆	Control	0.333333	1	0.1725
hsp42∆	Control	0.666667	1	0.171598
hsp42∆	Control	1	1	0.172313
hsp42∆	Control	1.33361	1	0.175783
hsp42∆	Control	1.66694	1	0.181525
hsp42∆	Control	2.00028	1	0.188944
hsp42∆	Control	2.33361	1	0.200998
hsp42∆	Control	2.66694	1	0.214571
hsp42∆	Control	3.00028	1	0.229977
hsp42∆	Control	3.33389	1	0.248577
hsp42∆	Control	3.66722	1	0.271019
hsp42∆	Control	4.00056	1	0.295931
hsp42∆	Control	4.33389	1	0.323714
hsp42∆	Control	4.66722	1	0.354025
hsp42∆	Control	5.00056	1	0.388198
hsp42∆	Control	5.33389	1	0.426663
hsp42∆	Control	5.6675	1	0.464324
hsp42∆	Control	6.00083	1	0.503593
hsp42∆	Control	6.33417	1	0.543753
hsp42∆	Control	6.6675	1	0.584354
hsp42∆	Control	7.00083	1	0.62279
hsp42∆	Control	7.33417	1	0.658119
hsp42∆	Control	7.66778	1	0.691263
hsp42∆	Control	8.00111	1	0.724984
hsp42∆	Control	8.33444	1	0.755404
hsp42∆	Control	8.66778	1	0.78596
hsp42∆	Control	9.00111	1	0.814723
hsp42∆	Control	9.33444	1	0.844731
hsp42∆	Control	9.66778	1	0.871044
hsp42∆	Control	10.0014	1	0.892114
hsp42∆	Control	10.3347	1	0.907696
hsp42∆	Control	10.6681	1	0.921347
hsp42∆	Control	11.0014	1	0.93394
hsp42∆	Control	11.3347	1	0.944201
hsp42∆	Control	11.6681	1	0.952413
hsp42∆	Control	12.0014	1	0.958901
hsp42∆	Control	12.335	1	0.963487
hsp42∆	Control	12.6683	1	0.966839
hsp42∆	Control	13.0017	1	0.966888
hsp42∆	Control	13.335	1	0.972601
hsp42∆	Control	13.6683	1	0.971621
hsp42∆	Control	14.0017	1	0.971131
hsp42∆	Control	14.3353	1	0.970269
hsp42∆	Control	14.6686	1	0.968338
hsp42∆	Control	15.0019	1	0.967583
hsp42∆	Control	15.3353	1	0.965251
hsp42∆	Control	15.6686	1	0.963732
hsp42∆	Control	16.0019	1	0.962115
hsp42∆	Control	16.3353	1	0.959547
hsp42∆	Control	16.6689	1	0.958322
hsp42∆	Control	17.0022	1	0.955676
hsp42∆	Control	17.3356	1	0.955137
hsp42∆	Control	17.6689	1	0.953638
hsp42∆	Control	18.0022	1	0.952286
hsp42∆	Control	18.3356	1	0.950894
hsp42∆	Control	18.6692	1	0.949767
hsp42∆	Control	19.0025	1	0.94862
hsp42∆	Control	19.3358	1	0.947709
hsp42∆	Control	19.6692	1	0.947317
hsp42∆	Control	20.0025	1	0.946582
hsp42∆	Control	20.3358	1	0.945475
hsp42∆	Control	20.6692	1	0.944504
hsp42∆	Control	21.0028	1	0.943446
hsp42∆	Control	21.3361	1	0.943622
hsp42∆	Control	21.6694	1	0.942613
hsp42∆	Control	22.0028	1	0.942192
hsp42∆	Control	22.3361	1	0.940702
hsp42∆	Control	0	2	0.191434
hsp42∆	Control	0.333333	2	0.17954
hsp42∆	Control	0.666667	2	0.178602
hsp42∆	Control	1	2	0.179347
hsp42∆	Control	1.33361	2	0.182957
hsp42∆	Control	1.66694	2	0.188935
hsp42∆	Control	2.00028	2	0.196656
hsp42∆	Control	2.33361	2	0.209202
hsp42∆	Control	2.66694	2	0.223329
hsp42∆	Control	3.00028	2	0.239363
hsp42∆	Control	3.33389	2	0.258723
hsp42∆	Control	3.66722	2	0.282081
hsp42∆	Control	4.00056	2	0.308009
hsp42∆	Control	4.33389	2	0.336926
hsp42∆	Control	4.66722	2	0.368475
hsp42∆	Control	5.00056	2	0.404042
hsp42∆	Control	5.33389	2	0.444077
hsp42∆	Control	5.6675	2	0.483276
hsp42∆	Control	6.00083	2	0.524147
hsp42∆	Control	6.33417	2	0.565947
hsp42∆	Control	6.6675	2	0.608206
hsp42∆	Control	7.00083	2	0.64821
hsp42∆	Control	7.33417	2	0.684981
hsp42∆	Control	7.66778	2	0.719477
hsp42∆	Control	8.00111	2	0.754576
hsp42∆	Control	8.33444	2	0.786236
hsp42∆	Control	8.66778	2	0.81804
hsp42∆	Control	9.00111	2	0.847977
hsp42∆	Control	9.33444	2	0.879209
hsp42∆	Control	9.66778	2	0.906596
hsp42∆	Control	10.0014	2	0.928526
hsp42∆	Control	10.3347	2	0.944744
hsp42∆	Control	10.6681	2	0.958953
hsp42∆	Control	11.0014	2	0.97206
hsp42∆	Control	11.3347	2	0.982739
hsp42∆	Control	11.6681	2	0.991287
hsp42∆	Control	12.0014	2	0.998039
hsp42∆	Control	12.335	2	1.00281
hsp42∆	Control	12.6683	2	1.0063
hsp42∆	Control	13.0017	2	1.00635
hsp42∆	Control	13.335	2	1.0123
hsp42∆	Control	13.6683	2	1.01128
hsp42∆	Control	14.0017	2	1.01077
hsp42∆	Control	14.3353	2	1.00987
hsp42∆	Control	14.6686	2	1.00786
hsp42∆	Control	15.0019	2	1.00708
hsp42∆	Control	15.3353	2	1.00465
hsp42∆	Control	15.6686	2	1.00307
hsp42∆	Control	16.0019	2	1.00138
hsp42∆	Control	16.3353	2	0.998713
hsp42∆	Control	16.6689	2	0.997438
hsp42∆	Control	17.0022	2	0.994684
hsp42∆	Control	17.3356	2	0.994123
hsp42∆	Control	17.6689	2	0.992562
hsp42∆	Control	18.0022	2	0.991154
hsp42∆	Control	18.3356	2	0.989706
hsp42∆	Control	18.6692	2	0.988533
hsp42∆	Control	19.0025	2	0.98734
hsp42∆	Control	19.3358	2	0.986391
hsp42∆	Control	19.6692	2	0.985983
hsp42∆	Control	20.0025	2	0.985218
hsp42∆	Control	20.3358	2	0.984065
hsp42∆	Control	20.6692	2	0.983056
hsp42∆	Control	21.0028	2	0.981954
hsp42∆	Control	21.3361	2	0.982138
hsp42∆	Control	21.6694	2	0.981087
hsp42∆	Control	22.0028	2	0.980648
hsp42∆	Control	22.3361	2	0.979098
hsp42∆	Control	0	3	0.185803
hsp42∆	Control	0.333333	3	0.17426
hsp42∆	Control	0.666667	3	0.173349
hsp42∆	Control	1	3	0.174072
hsp42∆	Control	1.33361	3	0.177576
hsp42∆	Control	1.66694	3	0.183378
hsp42∆	Control	2.00028	3	0.190872
hsp42∆	Control	2.33361	3	0.203049
hsp42∆	Control	2.66694	3	0.21676
hsp42∆	Control	3.00028	3	0.232323
hsp42∆	Control	3.33389	3	0.251113
hsp42∆	Control	3.66722	3	0.273784
hsp42∆	Control	4.00056	3	0.29895
hsp42∆	Control	4.33389	3	0.327017
hsp42∆	Control	4.66722	3	0.357637
hsp42∆	Control	5.00056	3	0.392159
hsp42∆	Control	5.33389	3	0.431016
hsp42∆	Control	5.6675	3	0.469062
hsp42∆	Control	6.00083	3	0.508731
hsp42∆	Control	6.33417	3	0.549301
hsp42∆	Control	6.6675	3	0.590317
hsp42∆	Control	7.00083	3	0.629145
hsp42∆	Control	7.33417	3	0.664834
hsp42∆	Control	7.66778	3	0.698316
hsp42∆	Control	8.00111	3	0.732382
hsp42∆	Control	8.33444	3	0.763112
hsp42∆	Control	8.66778	3	0.79398
hsp42∆	Control	9.00111	3	0.823036
hsp42∆	Control	9.33444	3	0.85335
hsp42∆	Control	9.66778	3	0.879932
hsp42∆	Control	10.0014	3	0.901217
hsp42∆	Control	10.3347	3	0.916958
hsp42∆	Control	10.6681	3	0.930748
hsp42∆	Control	11.0014	3	0.94347
hsp42∆	Control	11.3347	3	0.953835
hsp42∆	Control	11.6681	3	0.962132
hsp42∆	Control	12.0014	3	0.968685
hsp42∆	Control	12.335	3	0.973318
hsp42∆	Control	12.6683	3	0.976704
hsp42∆	Control	13.0017	3	0.976754
hsp42∆	Control	13.335	3	0.982526
hsp42∆	Control	13.6683	3	0.981536
hsp42∆	Control	14.0017	3	0.98104
hsp42∆	Control	14.3353	3	0.980169
hsp42∆	Control	14.6686	3	0.978219
hsp42∆	Control	15.0019	3	0.977457
hsp42∆	Control	15.3353	3	0.975101
hsp42∆	Control	15.6686	3	0.973566
hsp42∆	Control	16.0019	3	0.971932
hsp42∆	Control	16.3353	3	0.969339
hsp42∆	Control	16.6689	3	0.968101
hsp42∆	Control	17.0022	3	0.965428
hsp42∆	Control	17.3356	3	0.964884
hsp42∆	Control	17.6689	3	0.963369
hsp42∆	Control	18.0022	3	0.962003
hsp42∆	Control	18.3356	3	0.960597
hsp42∆	Control	18.6692	3	0.959458
hsp42∆	Control	19.0025	3	0.9583
hsp42∆	Control	19.3358	3	0.95738
hsp42∆	Control	19.6692	3	0.956983
hsp42∆	Control	20.0025	3	0.956241
hsp42∆	Control	20.3358	3	0.955122
hsp42∆	Control	20.6692	3	0.954142
hsp42∆	Control	21.0028	3	0.953073
hsp42∆	Control	21.3361	3	0.953251
hsp42∆	Control	21.6694	3	0.952232
hsp42∆	Control	22.0028	3	0.951806
hsp42∆	Control	22.3361	3	0.950301
Hsp42-GFP WT	Control	0	1	0.189744
Hsp42-GFP WT	Control	0.333333	1	0.177956
Hsp42-GFP WT	Control	0.666667	1	0.177026
Hsp42-GFP WT	Control	1	1	0.177764
Hsp42-GFP WT	Control	1.33361	1	0.181343
Hsp42-GFP WT	Control	1.66694	1	0.187268
Hsp42-GFP WT	Control	2.00028	1	0.194921
Hsp42-GFP WT	Control	2.33361	1	0.207356
Hsp42-GFP WT	Control	2.66694	1	0.221358
Hsp42-GFP WT	Control	3.00028	1	0.237251
Hsp42-GFP WT	Control	3.33389	1	0.25644
Hsp42-GFP WT	Control	3.66722	1	0.279592
Hsp42-GFP WT	Control	4.00056	1	0.305292
Hsp42-GFP WT	Control	4.33389	1	0.333954
Hsp42-GFP WT	Control	4.66722	1	0.365224
Hsp42-GFP WT	Control	5.00056	1	0.400477
Hsp42-GFP WT	Control	5.33389	1	0.440159
Hsp42-GFP WT	Control	5.6675	1	0.479012
Hsp42-GFP WT	Control	6.00083	1	0.519523
Hsp42-GFP WT	Control	6.33417	1	0.560953
Hsp42-GFP WT	Control	6.6675	1	0.602839
Hsp42-GFP WT	Control	7.00083	1	0.64249
Hsp42-GFP WT	Control	7.33417	1	0.678937
Hsp42-GFP WT	Control	7.66778	1	0.713129
Hsp42-GFP WT	Control	8.00111	1	0.747918
Hsp42-GFP WT	Control	8.33444	1	0.779299
Hsp42-GFP WT	Control	8.66778	1	0.810822
Hsp42-GFP WT	Control	9.00111	1	0.840495
Hsp42-GFP WT	Control	9.33444	1	0.871452
Hsp42-GFP WT	Control	9.66778	1	0.898597
Hsp42-GFP WT	Control	10.0014	1	0.920334
Hsp42-GFP WT	Control	10.3347	1	0.936408
Hsp42-GFP WT	Control	10.6681	1	0.950492
Hsp42-GFP WT	Control	11.0014	1	0.963483
Hsp42-GFP WT	Control	11.3347	1	0.974068
Hsp42-GFP WT	Control	11.6681	1	0.98254
Hsp42-GFP WT	Control	12.0014	1	0.989233
Hsp42-GFP WT	Control	12.335	1	0.993965
Hsp42-GFP WT	Control	12.6683	1	0.997422
Hsp42-GFP WT	Control	13.0017	1	0.997473
Hsp42-GFP WT	Control	13.335	1	1.00337
Hsp42-GFP WT	Control	13.6683	1	1.00236
Hsp42-GFP WT	Control	14.0017	1	1.00185
Hsp42-GFP WT	Control	14.3353	1	1.00096
Hsp42-GFP WT	Control	14.6686	1	0.998969
Hsp42-GFP WT	Control	15.0019	1	0.998191
Hsp42-GFP WT	Control	15.3353	1	0.995784
Hsp42-GFP WT	Control	15.6686	1	0.994217
Hsp42-GFP WT	Control	16.0019	1	0.992549
Hsp42-GFP WT	Control	16.3353	1	0.9899
Hsp42-GFP WT	Control	16.6689	1	0.988637
Hsp42-GFP WT	Control	17.0022	1	0.985907
Hsp42-GFP WT	Control	17.3356	1	0.985351
Hsp42-GFP WT	Control	17.6689	1	0.983804
Hsp42-GFP WT	Control	18.0022	1	0.982409
Hsp42-GFP WT	Control	18.3356	1	0.980973
Hsp42-GFP WT	Control	18.6692	1	0.979811
Hsp42-GFP WT	Control	19.0025	1	0.978628
Hsp42-GFP WT	Control	19.3358	1	0.977688
Hsp42-GFP WT	Control	19.6692	1	0.977283
Hsp42-GFP WT	Control	20.0025	1	0.976525
Hsp42-GFP WT	Control	20.3358	1	0.975382
Hsp42-GFP WT	Control	20.6692	1	0.974382
Hsp42-GFP WT	Control	21.0028	1	0.97329
Hsp42-GFP WT	Control	21.3361	1	0.973472
Hsp42-GFP WT	Control	21.6694	1	0.97243
Hsp42-GFP WT	Control	22.0028	1	0.971996
Hsp42-GFP WT	Control	22.3361	1	0.970459
Hsp42-GFP WT	Control	0	2	0.185052
Hsp42-GFP WT	Control	0.333333	2	0.173556
Hsp42-GFP WT	Control	0.666667	2	0.172649
Hsp42-GFP WT	Control	1	2	0.173368
Hsp42-GFP WT	Control	1.33361	2	0.176859
Hsp42-GFP WT	Control	1.66694	2	0.182637
Hsp42-GFP WT	Control	2.00028	2	0.190101
Hsp42-GFP WT	Control	2.33361	2	0.202229
Hsp42-GFP WT	Control	2.66694	2	0.215885
Hsp42-GFP WT	Control	3.00028	2	0.231385
Hsp42-GFP WT	Control	3.33389	2	0.250099
Hsp42-GFP WT	Control	3.66722	2	0.272678
Hsp42-GFP WT	Control	4.00056	2	0.297742
Hsp42-GFP WT	Control	4.33389	2	0.325696
Hsp42-GFP WT	Control	4.66722	2	0.356193
Hsp42-GFP WT	Control	5.00056	2	0.390574
Hsp42-GFP WT	Control	5.33389	2	0.429275
Hsp42-GFP WT	Control	5.6675	2	0.467167
Hsp42-GFP WT	Control	6.00083	2	0.506676
Hsp42-GFP WT	Control	6.33417	2	0.547082
Hsp42-GFP WT	Control	6.6675	2	0.587932
Hsp42-GFP WT	Control	7.00083	2	0.626603
Hsp42-GFP WT	Control	7.33417	2	0.662148
Hsp42-GFP WT	Control	7.66778	2	0.695495
Hsp42-GFP WT	Control	8.00111	2	0.729423
Hsp42-GFP WT	Control	8.33444	2	0.760029
Hsp42-GFP WT	Control	8.66778	2	0.790772
Hsp42-GFP WT	Control	9.00111	2	0.819711
Hsp42-GFP WT	Control	9.33444	2	0.849902
Hsp42-GFP WT	Control	9.66778	2	0.876377
Hsp42-GFP WT	Control	10.0014	2	0.897576
Hsp42-GFP WT	Control	10.3347	2	0.913253
Hsp42-GFP WT	Control	10.6681	2	0.926988
Hsp42-GFP WT	Control	11.0014	2	0.939658
Hsp42-GFP WT	Control	11.3347	2	0.949981
Hsp42-GFP WT	Control	11.6681	2	0.958244
Hsp42-GFP WT	Control	12.0014	2	0.964771
Hsp42-GFP WT	Control	12.335	2	0.969386
Hsp42-GFP WT	Control	12.6683	2	0.972758
Hsp42-GFP WT	Control	13.0017	2	0.972807
Hsp42-GFP WT	Control	13.335	2	0.978556
Hsp42-GFP WT	Control	13.6683	2	0.97757
Hsp42-GFP WT	Control	14.0017	2	0.977077
Hsp42-GFP WT	Control	14.3353	2	0.976209
Hsp42-GFP WT	Control	14.6686	2	0.974267
Hsp42-GFP WT	Control	15.0019	2	0.973507
Hsp42-GFP WT	Control	15.3353	2	0.971161
Hsp42-GFP WT	Control	15.6686	2	0.969632
Hsp42-GFP WT	Control	16.0019	2	0.968005
Hsp42-GFP WT	Control	16.3353	2	0.965422
Hsp42-GFP WT	Control	16.6689	2	0.96419
Hsp42-GFP WT	Control	17.0022	2	0.961527
Hsp42-GFP WT	Control	17.3356	2	0.960985
Hsp42-GFP WT	Control	17.6689	2	0.959477
Hsp42-GFP WT	Control	18.0022	2	0.958116
Hsp42-GFP WT	Control	18.3356	2	0.956716
Hsp42-GFP WT	Control	18.6692	2	0.955582
Hsp42-GFP WT	Control	19.0025	2	0.954428
Hsp42-GFP WT	Control	19.3358	2	0.953511
Hsp42-GFP WT	Control	19.6692	2	0.953117
Hsp42-GFP WT	Control	20.0025	2	0.952377
Hsp42-GFP WT	Control	20.3358	2	0.951263
Hsp42-GFP WT	Control	20.6692	2	0.950287
Hsp42-GFP WT	Control	21.0028	2	0.949222
Hsp42-GFP WT	Control	21.3361	2	0.9494
Hsp42-GFP WT	Control	21.6694	2	0.948384
Hsp42-GFP WT	Control	22.0028	2	0.94796
Hsp42-GFP WT	Control	22.3361	2	0.946461
Hsp42-GFP WT	Control	0	3	0.19331
Hsp42-GFP WT	Control	0.333333	3	0.181301
Hsp42-GFP WT	Control	0.666667	3	0.180353
Hsp42-GFP WT	Control	1	3	0.181105
Hsp42-GFP WT	Control	1.33361	3	0.184751
Hsp42-GFP WT	Control	1.66694	3	0.190787
Hsp42-GFP WT	Control	2.00028	3	0.198584
Hsp42-GFP WT	Control	2.33361	3	0.211253
Hsp42-GFP WT	Control	2.66694	3	0.225519
Hsp42-GFP WT	Control	3.00028	3	0.24171
Hsp42-GFP WT	Control	3.33389	3	0.261259
Hsp42-GFP WT	Control	3.66722	3	0.284847
Hsp42-GFP WT	Control	4.00056	3	0.311029
Hsp42-GFP WT	Control	4.33389	3	0.34023
Hsp42-GFP WT	Control	4.66722	3	0.372088
Hsp42-GFP WT	Control	5.00056	3	0.408004
Hsp42-GFP WT	Control	5.33389	3	0.448431
Hsp42-GFP WT	Control	5.6675	3	0.488014
Hsp42-GFP WT	Control	6.00083	3	0.529286
Hsp42-GFP WT	Control	6.33417	3	0.571496
Hsp42-GFP WT	Control	6.6675	3	0.614168
Hsp42-GFP WT	Control	7.00083	3	0.654565
Hsp42-GFP WT	Control	7.33417	3	0.691697
Hsp42-GFP WT	Control	7.66778	3	0.726531
Hsp42-GFP WT	Control	8.00111	3	0.761973
Hsp42-GFP WT	Control	8.33444	3	0.793945
Hsp42-GFP WT	Control	8.66778	3	0.82606
Hsp42-GFP WT	Control	9.00111	3	0.85629
Hsp42-GFP WT	Control	9.33444	3	0.887829
Hsp42-GFP WT	Control	9.66778	3	0.915485
Hsp42-GFP WT	Control	10.0014	3	0.93763
Hsp42-GFP WT	Control	10.3347	3	0.954007
Hsp42-GFP WT	Control	10.6681	3	0.968355
Hsp42-GFP WT	Control	11.0014	3	0.98159
Hsp42-GFP WT	Control	11.3347	3	0.992374
Hsp42-GFP WT	Control	11.6681	3	1.00101
Hsp42-GFP WT	Control	12.0014	3	1.00782
Hsp42-GFP WT	Control	12.335	3	1.01264
Hsp42-GFP WT	Control	12.6683	3	1.01617
Hsp42-GFP WT	Control	13.0017	3	1.01622
Hsp42-GFP WT	Control	13.335	3	1.02222
Hsp42-GFP WT	Control	13.6683	3	1.02119
Hsp42-GFP WT	Control	14.0017	3	1.02068
Hsp42-GFP WT	Control	14.3353	3	1.01977
Hsp42-GFP WT	Control	14.6686	3	1.01774
Hsp42-GFP WT	Control	15.0019	3	1.01695
Hsp42-GFP WT	Control	15.3353	3	1.0145
Hsp42-GFP WT	Control	15.6686	3	1.0129
Hsp42-GFP WT	Control	16.0019	3	1.0112
Hsp42-GFP WT	Control	16.3353	3	1.0085
Hsp42-GFP WT	Control	16.6689	3	1.00722
Hsp42-GFP WT	Control	17.0022	3	1.00444
Hsp42-GFP WT	Control	17.3356	3	1.00387
Hsp42-GFP WT	Control	17.6689	3	1.00229
Hsp42-GFP WT	Control	18.0022	3	1.00087
Hsp42-GFP WT	Control	18.3356	3	0.999409
Hsp42-GFP WT	Control	18.6692	3	0.998224
Hsp42-GFP WT	Control	19.0025	3	0.997019
Hsp42-GFP WT	Control	19.3358	3	0.996062
Hsp42-GFP WT	Control	19.6692	3	0.995649
Hsp42-GFP WT	Control	20.0025	3	0.994877
Hsp42-GFP WT	Control	20.3358	3	0.993713
Hsp42-GFP WT	Control	20.6692	3	0.992693
Hsp42-GFP WT	Control	21.0028	3	0.991581
Hsp42-GFP WT	Control	21.3361	3	0.991766
Hsp42-GFP WT	Control	21.6694	3	0.990706
Hsp42-GFP WT	Control	22.0028	3	0.990263
Hsp42-GFP WT	Control	22.3361	3	0.988697
Hsp42-GFP S223A	Control	0	1	0.190495
Hsp42-GFP S223A	Control	0.333333	1	0.17866
Hsp42-GFP S223A	Control	0.666667	1	0.177727
Hsp42-GFP S223A	Control	1	1	0.178467
Hsp42-GFP S223A	Control	1.33361	1	0.182061
Hsp42-GFP S223A	Control	1.66694	1	0.188008
Hsp42-GFP S223A	Control	2.00028	1	0.195692
Hsp42-GFP S223A	Control	2.33361	1	0.208176
Hsp42-GFP S223A	Control	2.66694	1	0.222234
Hsp42-GFP S223A	Control	3.00028	1	0.23819
Hsp42-GFP S223A	Control	3.33389	1	0.257455
Hsp42-GFP S223A	Control	3.66722	1	0.280698
Hsp42-GFP S223A	Control	4.00056	1	0.3065
Hsp42-GFP S223A	Control	4.33389	1	0.335275
Hsp42-GFP S223A	Control	4.66722	1	0.366669
Hsp42-GFP S223A	Control	5.00056	1	0.402062
Hsp42-GFP S223A	Control	5.33389	1	0.441901
Hsp42-GFP S223A	Control	5.6675	1	0.480907
Hsp42-GFP S223A	Control	6.00083	1	0.521578
Hsp42-GFP S223A	Control	6.33417	1	0.563173
Hsp42-GFP S223A	Control	6.6675	1	0.605224
Hsp42-GFP S223A	Control	7.00083	1	0.645033
Hsp42-GFP S223A	Control	7.33417	1	0.681623
Hsp42-GFP S223A	Control	7.66778	1	0.715951
Hsp42-GFP S223A	Control	8.00111	1	0.750877
Hsp42-GFP S223A	Control	8.33444	1	0.782382
Hsp42-GFP S223A	Control	8.66778	1	0.81403
Hsp42-GFP S223A	Control	9.00111	1	0.84382
Hsp42-GFP S223A	Control	9.33444	1	0.8749
Hsp42-GFP S223A	Control	9.66778	1	0.902152
Hsp42-GFP S223A	Control	10.0014	1	0.923975
Hsp42-GFP S223A	Control	10.3347	1	0.940113
Hsp42-GFP S223A	Control	10.6681	1	0.954252
Hsp42-GFP S223A	Control	11.0014	1	0.967295
Hsp42-GFP S223A	Control	11.3347	1	0.977922
Hsp42-GFP S223A	Control	11.6681	1	0.986428
Hsp42-GFP S223A	Control	12.0014	1	0.993147
Hsp42-GFP S223A	Control	12.335	1	0.997897
Hsp42-GFP S223A	Control	12.6683	1	1.00137
Hsp42-GFP S223A	Control	13.0017	1	1.00142
Hsp42-GFP S223A	Control	13.335	1	1.00734
Hsp42-GFP S223A	Control	13.6683	1	1.00632
Hsp42-GFP S223A	Control	14.0017	1	1.00581
Hsp42-GFP S223A	Control	14.3353	1	1.00492
Hsp42-GFP S223A	Control	14.6686	1	1.00292
Hsp42-GFP S223A	Control	15.0019	1	1.00214
Hsp42-GFP S223A	Control	15.3353	1	0.999724
Hsp42-GFP S223A	Control	15.6686	1	0.998151
Hsp42-GFP S223A	Control	16.0019	1	0.996476
Hsp42-GFP S223A	Control	16.3353	1	0.993817
Hsp42-GFP S223A	Control	16.6689	1	0.992548
Hsp42-GFP S223A	Control	17.0022	1	0.989808
Hsp42-GFP S223A	Control	17.3356	1	0.989249
Hsp42-GFP S223A	Control	17.6689	1	0.987696
Hsp42-GFP S223A	Control	18.0022	1	0.986296
Hsp42-GFP S223A	Control	18.3356	1	0.984854
Hsp42-GFP S223A	Control	18.6692	1	0.983687
Hsp42-GFP S223A	Control	19.0025	1	0.9825
Hsp42-GFP S223A	Control	19.3358	1	0.981556
Hsp42-GFP S223A	Control	19.6692	1	0.98115
Hsp42-GFP S223A	Control	20.0025	1	0.980388
Hsp42-GFP S223A	Control	20.3358	1	0.979242
Hsp42-GFP S223A	Control	20.6692	1	0.978237
Hsp42-GFP S223A	Control	21.0028	1	0.97714
Hsp42-GFP S223A	Control	21.3361	1	0.977323
Hsp42-GFP S223A	Control	21.6694	1	0.976278
Hsp42-GFP S223A	Control	22.0028	1	0.975841
Hsp42-GFP S223A	Control	22.3361	1	0.974298
Hsp42-GFP S223A	Control	0	2	0.186554
Hsp42-GFP S223A	Control	0.333333	2	0.174964
Hsp42-GFP S223A	Control	0.666667	2	0.174049
Hsp42-GFP S223A	Control	1	2	0.174775
Hsp42-GFP S223A	Control	1.33361	2	0.178294
Hsp42-GFP S223A	Control	1.66694	2	0.184119
Hsp42-GFP S223A	Control	2.00028	2	0.191643
Hsp42-GFP S223A	Control	2.33361	2	0.203869
Hsp42-GFP S223A	Control	2.66694	2	0.217636
Hsp42-GFP S223A	Control	3.00028	2	0.233262
Hsp42-GFP S223A	Control	3.33389	2	0.252128
Hsp42-GFP S223A	Control	3.66722	2	0.274891
Hsp42-GFP S223A	Control	4.00056	2	0.300158
Hsp42-GFP S223A	Control	4.33389	2	0.328338
Hsp42-GFP S223A	Control	4.66722	2	0.359083
Hsp42-GFP S223A	Control	5.00056	2	0.393743
Hsp42-GFP S223A	Control	5.33389	2	0.432758
Hsp42-GFP S223A	Control	5.6675	2	0.470957
Hsp42-GFP S223A	Control	6.00083	2	0.510787
Hsp42-GFP S223A	Control	6.33417	2	0.551521
Hsp42-GFP S223A	Control	6.6675	2	0.592702
Hsp42-GFP S223A	Control	7.00083	2	0.631687
Hsp42-GFP S223A	Control	7.33417	2	0.667521
Hsp42-GFP S223A	Control	7.66778	2	0.701138
Hsp42-GFP S223A	Control	8.00111	2	0.735341
Hsp42-GFP S223A	Control	8.33444	2	0.766195
Hsp42-GFP S223A	Control	8.66778	2	0.797188
Hsp42-GFP S223A	Control	9.00111	2	0.826362
Hsp42-GFP S223A	Control	9.33444	2	0.856798
Hsp42-GFP S223A	Control	9.66778	2	0.883487
Hsp42-GFP S223A	Control	10.0014	2	0.904858
Hsp42-GFP S223A	Control	10.3347	2	0.920663
Hsp42-GFP S223A	Control	10.6681	2	0.934509
Hsp42-GFP S223A	Control	11.0014	2	0.947282
Hsp42-GFP S223A	Control	11.3347	2	0.957689
Hsp42-GFP S223A	Control	11.6681	2	0.966019
Hsp42-GFP S223A	Control	12.0014	2	0.972599
Hsp42-GFP S223A	Control	12.335	2	0.977251
Hsp42-GFP S223A	Control	12.6683	2	0.980651
Hsp42-GFP S223A	Control	13.0017	2	0.9807
Hsp42-GFP S223A	Control	13.335	2	0.986495
Hsp42-GFP S223A	Control	13.6683	2	0.985501
Hsp42-GFP S223A	Control	14.0017	2	0.985004
Hsp42-GFP S223A	Control	14.3353	2	0.98413
Hsp42-GFP S223A	Control	14.6686	2	0.982171
Hsp42-GFP S223A	Control	15.0019	2	0.981406
Hsp42-GFP S223A	Control	15.3353	2	0.97904
Hsp42-GFP S223A	Control	15.6686	2	0.9775
Hsp42-GFP S223A	Control	16.0019	2	0.975859
Hsp42-GFP S223A	Control	16.3353	2	0.973255
Hsp42-GFP S223A	Control	16.6689	2	0.972013
Hsp42-GFP S223A	Control	17.0022	2	0.969329
Hsp42-GFP S223A	Control	17.3356	2	0.968782
Hsp42-GFP S223A	Control	17.6689	2	0.967261
Hsp42-GFP S223A	Control	18.0022	2	0.96589
Hsp42-GFP S223A	Control	18.3356	2	0.964478
Hsp42-GFP S223A	Control	18.6692	2	0.963335
Hsp42-GFP S223A	Control	19.0025	2	0.962172
Hsp42-GFP S223A	Control	19.3358	2	0.961248
Hsp42-GFP S223A	Control	19.6692	2	0.96085
Hsp42-GFP S223A	Control	20.0025	2	0.960105
Hsp42-GFP S223A	Control	20.3358	2	0.958981
Hsp42-GFP S223A	Control	20.6692	2	0.957997
Hsp42-GFP S223A	Control	21.0028	2	0.956924
Hsp42-GFP S223A	Control	21.3361	2	0.957103
Hsp42-GFP S223A	Control	21.6694	2	0.956079
Hsp42-GFP S223A	Control	22.0028	2	0.955651
Hsp42-GFP S223A	Control	22.3361	2	0.954141
Hsp42-GFP S223A	Control	0	3	0.19331
Hsp42-GFP S223A	Control	0.333333	3	0.181301
Hsp42-GFP S223A	Control	0.666667	3	0.180353
Hsp42-GFP S223A	Control	1	3	0.181105
Hsp42-GFP S223A	Control	1.33361	3	0.184751
Hsp42-GFP S223A	Control	1.66694	3	0.190787
Hsp42-GFP S223A	Control	2.00028	3	0.198584
Hsp42-GFP S223A	Control	2.33361	3	0.211253
Hsp42-GFP S223A	Control	2.66694	3	0.225519
Hsp42-GFP S223A	Control	3.00028	3	0.24171
Hsp42-GFP S223A	Control	3.33389	3	0.261259
Hsp42-GFP S223A	Control	3.66722	3	0.284847
Hsp42-GFP S223A	Control	4.00056	3	0.311029
Hsp42-GFP S223A	Control	4.33389	3	0.34023
Hsp42-GFP S223A	Control	4.66722	3	0.372088
Hsp42-GFP S223A	Control	5.00056	3	0.408004
Hsp42-GFP S223A	Control	5.33389	3	0.448431
Hsp42-GFP S223A	Control	5.6675	3	0.488014
Hsp42-GFP S223A	Control	6.00083	3	0.529286
Hsp42-GFP S223A	Control	6.33417	3	0.571496
Hsp42-GFP S223A	Control	6.6675	3	0.614168
Hsp42-GFP S223A	Control	7.00083	3	0.654565
Hsp42-GFP S223A	Control	7.33417	3	0.691697
Hsp42-GFP S223A	Control	7.66778	3	0.726531
Hsp42-GFP S223A	Control	8.00111	3	0.761973
Hsp42-GFP S223A	Control	8.33444	3	0.793945
Hsp42-GFP S223A	Control	8.66778	3	0.82606
Hsp42-GFP S223A	Control	9.00111	3	0.85629
Hsp42-GFP S223A	Control	9.33444	3	0.887829
Hsp42-GFP S223A	Control	9.66778	3	0.915485
Hsp42-GFP S223A	Control	10.0014	3	0.93763
Hsp42-GFP S223A	Control	10.3347	3	0.954007
Hsp42-GFP S223A	Control	10.6681	3	0.968355
Hsp42-GFP S223A	Control	11.0014	3	0.98159
Hsp42-GFP S223A	Control	11.3347	3	0.992374
Hsp42-GFP S223A	Control	11.6681	3	1.00101
Hsp42-GFP S223A	Control	12.0014	3	1.00782
Hsp42-GFP S223A	Control	12.335	3	1.01264
Hsp42-GFP S223A	Control	12.6683	3	1.01617
Hsp42-GFP S223A	Control	13.0017	3	1.01622
Hsp42-GFP S223A	Control	13.335	3	1.02222
Hsp42-GFP S223A	Control	13.6683	3	1.02119
Hsp42-GFP S223A	Control	14.0017	3	1.02068
Hsp42-GFP S223A	Control	14.3353	3	1.01977
Hsp42-GFP S223A	Control	14.6686	3	1.01774
Hsp42-GFP S223A	Control	15.0019	3	1.01695
Hsp42-GFP S223A	Control	15.3353	3	1.0145
Hsp42-GFP S223A	Control	15.6686	3	1.0129
Hsp42-GFP S223A	Control	16.0019	3	1.0112
Hsp42-GFP S223A	Control	16.3353	3	1.0085
Hsp42-GFP S223A	Control	16.6689	3	1.00722
Hsp42-GFP S223A	Control	17.0022	3	1.00444
Hsp42-GFP S223A	Control	17.3356	3	1.00387
Hsp42-GFP S223A	Control	17.6689	3	1.00229
Hsp42-GFP S223A	Control	18.0022	3	1.00087
Hsp42-GFP S223A	Control	18.3356	3	0.999409
Hsp42-GFP S223A	Control	18.6692	3	0.998224
Hsp42-GFP S223A	Control	19.0025	3	0.997019
Hsp42-GFP S223A	Control	19.3358	3	0.996062
Hsp42-GFP S223A	Control	19.6692	3	0.995649
Hsp42-GFP S223A	Control	20.0025	3	0.994877
Hsp42-GFP S223A	Control	20.3358	3	0.993713
Hsp42-GFP S223A	Control	20.6692	3	0.992693
Hsp42-GFP S223A	Control	21.0028	3	0.991581
Hsp42-GFP S223A	Control	21.3361	3	0.991766
Hsp42-GFP S223A	Control	21.6694	3	0.990706
Hsp42-GFP S223A	Control	22.0028	3	0.990263
Hsp42-GFP S223A	Control	22.3361	3	0.988697
Hsp42-GFP S223E	Control	0	1	0.207386
Hsp42-GFP S223E	Control	0.333333	1	0.194502
Hsp42-GFP S223E	Control	0.666667	1	0.193486
Hsp42-GFP S223E	Control	1	1	0.194292
Hsp42-GFP S223E	Control	1.33361	1	0.198204
Hsp42-GFP S223E	Control	1.66694	1	0.204679
Hsp42-GFP S223E	Control	2.00028	1	0.213044
Hsp42-GFP S223E	Control	2.33361	1	0.226635
Hsp42-GFP S223E	Control	2.66694	1	0.24194
Hsp42-GFP S223E	Control	3.00028	1	0.25931
Hsp42-GFP S223E	Control	3.33389	1	0.280283
Hsp42-GFP S223E	Control	3.66722	1	0.305588
Hsp42-GFP S223E	Control	4.00056	1	0.333677
Hsp42-GFP S223E	Control	4.33389	1	0.365004
Hsp42-GFP S223E	Control	4.66722	1	0.399181
Hsp42-GFP S223E	Control	5.00056	1	0.437713
Hsp42-GFP S223E	Control	5.33389	1	0.481084
Hsp42-GFP S223E	Control	5.6675	1	0.523549
Hsp42-GFP S223E	Control	6.00083	1	0.567826
Hsp42-GFP S223E	Control	6.33417	1	0.613109
Hsp42-GFP S223E	Control	6.6675	1	0.658889
Hsp42-GFP S223E	Control	7.00083	1	0.702228
Hsp42-GFP S223E	Control	7.33417	1	0.742063
Hsp42-GFP S223E	Control	7.66778	1	0.779434
Hsp42-GFP S223E	Control	8.00111	1	0.817457
Hsp42-GFP S223E	Control	8.33444	1	0.851756
Hsp42-GFP S223E	Control	8.66778	1	0.88621
Hsp42-GFP S223E	Control	9.00111	1	0.918642
Hsp42-GFP S223E	Control	9.33444	1	0.952477
Hsp42-GFP S223E	Control	9.66778	1	0.982146
Hsp42-GFP S223E	Control	10.0014	1	1.0059
Hsp42-GFP S223E	Control	10.3347	1	1.02347
Hsp42-GFP S223E	Control	10.6681	1	1.03887
Hsp42-GFP S223E	Control	11.0014	1	1.05306
Hsp42-GFP S223E	Control	11.3347	1	1.06463
Hsp42-GFP S223E	Control	11.6681	1	1.07389
Hsp42-GFP S223E	Control	12.0014	1	1.08121
Hsp42-GFP S223E	Control	12.335	1	1.08638
Hsp42-GFP S223E	Control	12.6683	1	1.09016
Hsp42-GFP S223E	Control	13.0017	1	1.09022
Hsp42-GFP S223E	Control	13.335	1	1.09666
Hsp42-GFP S223E	Control	13.6683	1	1.09555
Hsp42-GFP S223E	Control	14.0017	1	1.095
Hsp42-GFP S223E	Control	14.3353	1	1.09403
Hsp42-GFP S223E	Control	14.6686	1	1.09185
Hsp42-GFP S223E	Control	15.0019	1	1.091
Hsp42-GFP S223E	Control	15.3353	1	1.08837
Hsp42-GFP S223E	Control	15.6686	1	1.08666
Hsp42-GFP S223E	Control	16.0019	1	1.08483
Hsp42-GFP S223E	Control	16.3353	1	1.08194
Hsp42-GFP S223E	Control	16.6689	1	1.08056
Hsp42-GFP S223E	Control	17.0022	1	1.07757
Hsp42-GFP S223E	Control	17.3356	1	1.07697
Hsp42-GFP S223E	Control	17.6689	1	1.07528
Hsp42-GFP S223E	Control	18.0022	1	1.07375
Hsp42-GFP S223E	Control	18.3356	1	1.07218
Hsp42-GFP S223E	Control	18.6692	1	1.07091
Hsp42-GFP S223E	Control	19.0025	1	1.06962
Hsp42-GFP S223E	Control	19.3358	1	1.06859
Hsp42-GFP S223E	Control	19.6692	1	1.06815
Hsp42-GFP S223E	Control	20.0025	1	1.06732
Hsp42-GFP S223E	Control	20.3358	1	1.06607
Hsp42-GFP S223E	Control	20.6692	1	1.06498
Hsp42-GFP S223E	Control	21.0028	1	1.06378
Hsp42-GFP S223E	Control	21.3361	1	1.06398
Hsp42-GFP S223E	Control	21.6694	1	1.06284
Hsp42-GFP S223E	Control	22.0028	1	1.06237
Hsp42-GFP S223E	Control	22.3361	1	1.06069
Hsp42-GFP S223E	Control	0	2	0.190683
Hsp42-GFP S223E	Control	0.333333	2	0.178836
Hsp42-GFP S223E	Control	0.666667	2	0.177902
Hsp42-GFP S223E	Control	1	2	0.178643
Hsp42-GFP S223E	Control	1.33361	2	0.18224
Hsp42-GFP S223E	Control	1.66694	2	0.188194
Hsp42-GFP S223E	Control	2.00028	2	0.195885
Hsp42-GFP S223E	Control	2.33361	2	0.208382
Hsp42-GFP S223E	Control	2.66694	2	0.222453
Hsp42-GFP S223E	Control	3.00028	2	0.238425
Hsp42-GFP S223E	Control	3.33389	2	0.257708
Hsp42-GFP S223E	Control	3.66722	2	0.280975
Hsp42-GFP S223E	Control	4.00056	2	0.306802
Hsp42-GFP S223E	Control	4.33389	2	0.335605
Hsp42-GFP S223E	Control	4.66722	2	0.36703
Hsp42-GFP S223E	Control	5.00056	2	0.402458
Hsp42-GFP S223E	Control	5.33389	2	0.442336
Hsp42-GFP S223E	Control	5.6675	2	0.481381
Hsp42-GFP S223E	Control	6.00083	2	0.522092
Hsp42-GFP S223E	Control	6.33417	2	0.563728
Hsp42-GFP S223E	Control	6.6675	2	0.60582
Hsp42-GFP S223E	Control	7.00083	2	0.645668
Hsp42-GFP S223E	Control	7.33417	2	0.682295
Hsp42-GFP S223E	Control	7.66778	2	0.716656
Hsp42-GFP S223E	Control	8.00111	2	0.751616
Hsp42-GFP S223E	Control	8.33444	2	0.783153
Hsp42-GFP S223E	Control	8.66778	2	0.814832
Hsp42-GFP S223E	Control	9.00111	2	0.844652
Hsp42-GFP S223E	Control	9.33444	2	0.875762
Hsp42-GFP S223E	Control	9.66778	2	0.903041
Hsp42-GFP S223E	Control	10.0014	2	0.924885
Hsp42-GFP S223E	Control	10.3347	2	0.94104
Hsp42-GFP S223E	Control	10.6681	2	0.955192
Hsp42-GFP S223E	Control	11.0014	2	0.968248
Hsp42-GFP S223E	Control	11.3347	2	0.978886
Hsp42-GFP S223E	Control	11.6681	2	0.9874
Hsp42-GFP S223E	Control	12.0014	2	0.994126
Hsp42-GFP S223E	Control	12.335	2	0.99888
Hsp42-GFP S223E	Control	12.6683	2	1.00236
Hsp42-GFP S223E	Control	13.0017	2	1.00241
Hsp42-GFP S223E	Control	13.335	2	1.00833
Hsp42-GFP S223E	Control	13.6683	2	1.00731
Hsp42-GFP S223E	Control	14.0017	2	1.00681
Hsp42-GFP S223E	Control	14.3353	2	1.00591
Hsp42-GFP S223E	Control	14.6686	2	1.00391
Hsp42-GFP S223E	Control	15.0019	2	1.00313
Hsp42-GFP S223E	Control	15.3353	2	1.00071
Hsp42-GFP S223E	Control	15.6686	2	0.999134
Hsp42-GFP S223E	Control	16.0019	2	0.997458
Hsp42-GFP S223E	Control	16.3353	2	0.994796
Hsp42-GFP S223E	Control	16.6689	2	0.993526
Hsp42-GFP S223E	Control	17.0022	2	0.990783
Hsp42-GFP S223E	Control	17.3356	2	0.990224
Hsp42-GFP S223E	Control	17.6689	2	0.98867
Hsp42-GFP S223E	Control	18.0022	2	0.987268
Hsp42-GFP S223E	Control	18.3356	2	0.985825
Hsp42-GFP S223E	Control	18.6692	2	0.984656
Hsp42-GFP S223E	Control	19.0025	2	0.983468
Hsp42-GFP S223E	Control	19.3358	2	0.982523
Hsp42-GFP S223E	Control	19.6692	2	0.982116
Hsp42-GFP S223E	Control	20.0025	2	0.981354
Hsp42-GFP S223E	Control	20.3358	2	0.980206
Hsp42-GFP S223E	Control	20.6692	2	0.9792
Hsp42-GFP S223E	Control	21.0028	2	0.978103
Hsp42-GFP S223E	Control	21.3361	2	0.978286
Hsp42-GFP S223E	Control	21.6694	2	0.97724
Hsp42-GFP S223E	Control	22.0028	2	0.976803
Hsp42-GFP S223E	Control	22.3361	2	0.975258
Hsp42-GFP S223E	Control	0	3	0.183363
Hsp42-GFP S223E	Control	0.333333	3	0.171972
Hsp42-GFP S223E	Control	0.666667	3	0.171073
Hsp42-GFP S223E	Control	1	3	0.171786
Hsp42-GFP S223E	Control	1.33361	3	0.175244
Hsp42-GFP S223E	Control	1.66694	3	0.18097
Hsp42-GFP S223E	Control	2.00028	3	0.188366
Hsp42-GFP S223E	Control	2.33361	3	0.200383
Hsp42-GFP S223E	Control	2.66694	3	0.213914
Hsp42-GFP S223E	Control	3.00028	3	0.229273
Hsp42-GFP S223E	Control	3.33389	3	0.247816
Hsp42-GFP S223E	Control	3.66722	3	0.270189
Hsp42-GFP S223E	Control	4.00056	3	0.295025
Hsp42-GFP S223E	Control	4.33389	3	0.322723
Hsp42-GFP S223E	Control	4.66722	3	0.352941
Hsp42-GFP S223E	Control	5.00056	3	0.387009
Hsp42-GFP S223E	Control	5.33389	3	0.425356
Hsp42-GFP S223E	Control	5.6675	3	0.462903
Hsp42-GFP S223E	Control	6.00083	3	0.502051
Hsp42-GFP S223E	Control	6.33417	3	0.542088
Hsp42-GFP S223E	Control	6.6675	3	0.582566
Hsp42-GFP S223E	Control	7.00083	3	0.620884
Hsp42-GFP S223E	Control	7.33417	3	0.656104
Hsp42-GFP S223E	Control	7.66778	3	0.689146
Hsp42-GFP S223E	Control	8.00111	3	0.722765
Hsp42-GFP S223E	Control	8.33444	3	0.753091
Hsp42-GFP S223E	Control	8.66778	3	0.783554
Hsp42-GFP S223E	Control	9.00111	3	0.812229
Hsp42-GFP S223E	Control	9.33444	3	0.842145
Hsp42-GFP S223E	Control	9.66778	3	0.868377
Hsp42-GFP S223E	Control	10.0014	3	0.889383
Hsp42-GFP S223E	Control	10.3347	3	0.904917
Hsp42-GFP S223E	Control	10.6681	3	0.918527
Hsp42-GFP S223E	Control	11.0014	3	0.931081
Hsp42-GFP S223E	Control	11.3347	3	0.94131
Hsp42-GFP S223E	Control	11.6681	3	0.949497
Hsp42-GFP S223E	Control	12.0014	3	0.955965
Hsp42-GFP S223E	Control	12.335	3	0.960538
Hsp42-GFP S223E	Control	12.6683	3	0.963879
Hsp42-GFP S223E	Control	13.0017	3	0.963928
Hsp42-GFP S223E	Control	13.335	3	0.969624
Hsp42-GFP S223E	Control	13.6683	3	0.968647
Hsp42-GFP S223E	Control	14.0017	3	0.968158
Hsp42-GFP S223E	Control	14.3353	3	0.967298
Hsp42-GFP S223E	Control	14.6686	3	0.965374
Hsp42-GFP S223E	Control	15.0019	3	0.964621
Hsp42-GFP S223E	Control	15.3353	3	0.962296
Hsp42-GFP S223E	Control	15.6686	3	0.960782
Hsp42-GFP S223E	Control	16.0019	3	0.95917
Hsp42-GFP S223E	Control	16.3353	3	0.95661
Hsp42-GFP S223E	Control	16.6689	3	0.955389
Hsp42-GFP S223E	Control	17.0022	3	0.952751
Hsp42-GFP S223E	Control	17.3356	3	0.952214
Hsp42-GFP S223E	Control	17.6689	3	0.950719
Hsp42-GFP S223E	Control	18.0022	3	0.94937
Hsp42-GFP S223E	Control	18.3356	3	0.947983
Hsp42-GFP S223E	Control	18.6692	3	0.94686
Hsp42-GFP S223E	Control	19.0025	3	0.945716
Hsp42-GFP S223E	Control	19.3358	3	0.944808
Hsp42-GFP S223E	Control	19.6692	3	0.944417
Hsp42-GFP S223E	Control	20.0025	3	0.943684
Hsp42-GFP S223E	Control	20.3358	3	0.94258
Hsp42-GFP S223E	Control	20.6692	3	0.941613
Hsp42-GFP S223E	Control	21.0028	3	0.940558
Hsp42-GFP S223E	Control	21.3361	3	0.940734
Hsp42-GFP S223E	Control	21.6694	3	0.939727
Hsp42-GFP S223E	Control	22.0028	3	0.939307
Hsp42-GFP S223E	Control	22.3361	3	0.937822
Wild	Heat Shock	0	1	0.11008
Wild	Heat Shock	20	1	0.10973
Wild	Heat Shock	40	1	0.11155
Wild	Heat Shock	60	1	0.1145
Wild	Heat Shock	80.0167	1	0.11737
Wild	Heat Shock	100.017	1	0.12088
Wild	Heat Shock	120.017	1	0.12463
Wild	Heat Shock	140.017	1	0.1306
Wild	Heat Shock	160.017	1	0.137
Wild	Heat Shock	180.017	1	0.14638
Wild	Heat Shock	200.033	1	0.15665
Wild	Heat Shock	220.033	1	0.16925
Wild	Heat Shock	240.033	1	0.18417
Wild	Heat Shock	260.033	1	0.20243
Wild	Heat Shock	280.033	1	0.22325
Wild	Heat Shock	300.033	1	0.24795
Wild	Heat Shock	320.033	1	0.27505
Wild	Heat Shock	340.05	1	0.3065
Wild	Heat Shock	360.05	1	0.34163
Wild	Heat Shock	380.05	1	0.37975
Wild	Heat Shock	400.05	1	0.4195
Wild	Heat Shock	420.05	1	0.45877
Wild	Heat Shock	440.05	1	0.49727
Wild	Heat Shock	460.067	1	0.5353
Wild	Heat Shock	480.067	1	0.57313
Wild	Heat Shock	500.067	1	0.60755
Wild	Heat Shock	520.067	1	0.6399
Wild	Heat Shock	540.067	1	0.66973
Wild	Heat Shock	560.067	1	0.69822
Wild	Heat Shock	580.067	1	0.72528
Wild	Heat Shock	600.083	1	0.75102
Wild	Heat Shock	620.083	1	0.77543
Wild	Heat Shock	640.083	1	0.79912
Wild	Heat Shock	660.083	1	0.8221
Wild	Heat Shock	680.083	1	0.8439
Wild	Heat Shock	700.083	1	0.86238
Wild	Heat Shock	720.083	1	0.87915
Wild	Heat Shock	740.1	1	0.89382
Wild	Heat Shock	760.1	1	0.90752
Wild	Heat Shock	780.1	1	0.91958
Wild	Heat Shock	800.1	1	0.93207
Wild	Heat Shock	820.1	1	0.9441
Wild	Heat Shock	840.1	1	0.9556
Wild	Heat Shock	860.117	1	0.96608
Wild	Heat Shock	880.117	1	0.97647
Wild	Heat Shock	900.117	1	0.98592
Wild	Heat Shock	920.117	1	0.9952
Wild	Heat Shock	940.117	1	1.0035
Wild	Heat Shock	960.117	1	1.0116
Wild	Heat Shock	980.117	1	1.0196
Wild	Heat Shock	1000.13	1	1.0263
Wild	Heat Shock	1020.13	1	1.0335
Wild	Heat Shock	1040.13	1	1.0395
Wild	Heat Shock	1060.13	1	1.0426
Wild	Heat Shock	1080.13	1	1.0443
Wild	Heat Shock	1100.13	1	1.045
Wild	Heat Shock	1120.15	1	1.045
Wild	Heat Shock	1140.15	1	1.0464
Wild	Heat Shock	1160.15	1	1.0473
Wild	Heat Shock	1180.15	1	1.0483
Wild	Heat Shock	1200.15	1	1.0487
Wild	Heat Shock	1220.15	1	1.0488
Wild	Heat Shock	1240.15	1	1.0479
Wild	Heat Shock	1260.17	1	1.0461
Wild	Heat Shock	1280.17	1	1.044
Wild	Heat Shock	1300.17	1	1.0423
Wild	Heat Shock	1320.17	1	1.0398
Wild	Heat Shock	0	2	0.107878
Wild	Heat Shock	20	2	0.107535
Wild	Heat Shock	40	2	0.109319
Wild	Heat Shock	60	2	0.11221
Wild	Heat Shock	80.0167	2	0.115023
Wild	Heat Shock	100.017	2	0.118462
Wild	Heat Shock	120.017	2	0.122137
Wild	Heat Shock	140.017	2	0.127988
Wild	Heat Shock	160.017	2	0.13426
Wild	Heat Shock	180.017	2	0.143452
Wild	Heat Shock	200.033	2	0.153517
Wild	Heat Shock	220.033	2	0.165865
Wild	Heat Shock	240.033	2	0.180487
Wild	Heat Shock	260.033	2	0.198381
Wild	Heat Shock	280.033	2	0.218785
Wild	Heat Shock	300.033	2	0.242991
Wild	Heat Shock	320.033	2	0.269549
Wild	Heat Shock	340.05	2	0.30037
Wild	Heat Shock	360.05	2	0.334797
Wild	Heat Shock	380.05	2	0.372155
Wild	Heat Shock	400.05	2	0.41111
Wild	Heat Shock	420.05	2	0.449595
Wild	Heat Shock	440.05	2	0.487325
Wild	Heat Shock	460.067	2	0.524594
Wild	Heat Shock	480.067	2	0.561667
Wild	Heat Shock	500.067	2	0.595399
Wild	Heat Shock	520.067	2	0.627102
Wild	Heat Shock	540.067	2	0.656335
Wild	Heat Shock	560.067	2	0.684256
Wild	Heat Shock	580.067	2	0.710774
Wild	Heat Shock	600.083	2	0.736
Wild	Heat Shock	620.083	2	0.759921
Wild	Heat Shock	640.083	2	0.783138
Wild	Heat Shock	660.083	2	0.805658
Wild	Heat Shock	680.083	2	0.827022
Wild	Heat Shock	700.083	2	0.845132
Wild	Heat Shock	720.083	2	0.861567
Wild	Heat Shock	740.1	2	0.875944
Wild	Heat Shock	760.1	2	0.88937
Wild	Heat Shock	780.1	2	0.901188
Wild	Heat Shock	800.1	2	0.913429
Wild	Heat Shock	820.1	2	0.925218
Wild	Heat Shock	840.1	2	0.936488
Wild	Heat Shock	860.117	2	0.946758
Wild	Heat Shock	880.117	2	0.956941
Wild	Heat Shock	900.117	2	0.966202
Wild	Heat Shock	920.117	2	0.975296
Wild	Heat Shock	940.117	2	0.98343
Wild	Heat Shock	960.117	2	0.991368
Wild	Heat Shock	980.117	2	0.999208
Wild	Heat Shock	1000.13	2	1.00577
Wild	Heat Shock	1020.13	2	1.01283
Wild	Heat Shock	1040.13	2	1.01871
Wild	Heat Shock	1060.13	2	1.02175
Wild	Heat Shock	1080.13	2	1.02341
Wild	Heat Shock	1100.13	2	1.0241
Wild	Heat Shock	1120.15	2	1.0241
Wild	Heat Shock	1140.15	2	1.02547
Wild	Heat Shock	1160.15	2	1.02635
Wild	Heat Shock	1180.15	2	1.02733
Wild	Heat Shock	1200.15	2	1.02773
Wild	Heat Shock	1220.15	2	1.02782
Wild	Heat Shock	1240.15	2	1.02694
Wild	Heat Shock	1260.17	2	1.02518
Wild	Heat Shock	1280.17	2	1.02312
Wild	Heat Shock	1300.17	2	1.02145
Wild	Heat Shock	1320.17	2	1.019
Wild	Heat Shock	0	3	0.121088
Wild	Heat Shock	20	3	0.120703
Wild	Heat Shock	40	3	0.122705
Wild	Heat Shock	60	3	0.12595
Wild	Heat Shock	80.0167	3	0.129107
Wild	Heat Shock	100.017	3	0.132968
Wild	Heat Shock	120.017	3	0.137093
Wild	Heat Shock	140.017	3	0.14366
Wild	Heat Shock	160.017	3	0.1507
Wild	Heat Shock	180.017	3	0.161018
Wild	Heat Shock	200.033	3	0.172315
Wild	Heat Shock	220.033	3	0.186175
Wild	Heat Shock	240.033	3	0.202587
Wild	Heat Shock	260.033	3	0.222673
Wild	Heat Shock	280.033	3	0.245575
Wild	Heat Shock	300.033	3	0.272745
Wild	Heat Shock	320.033	3	0.302555
Wild	Heat Shock	340.05	3	0.33715
Wild	Heat Shock	360.05	3	0.375793
Wild	Heat Shock	380.05	3	0.417725
Wild	Heat Shock	400.05	3	0.46145
Wild	Heat Shock	420.05	3	0.504647
Wild	Heat Shock	440.05	3	0.546997
Wild	Heat Shock	460.067	3	0.58883
Wild	Heat Shock	480.067	3	0.630443
Wild	Heat Shock	500.067	3	0.668305
Wild	Heat Shock	520.067	3	0.70389
Wild	Heat Shock	540.067	3	0.736703
Wild	Heat Shock	560.067	3	0.768042
Wild	Heat Shock	580.067	3	0.797808
Wild	Heat Shock	600.083	3	0.826122
Wild	Heat Shock	620.083	3	0.852973
Wild	Heat Shock	640.083	3	0.879032
Wild	Heat Shock	660.083	3	0.90431
Wild	Heat Shock	680.083	3	0.92829
Wild	Heat Shock	700.083	3	0.948618
Wild	Heat Shock	720.083	3	0.967065
Wild	Heat Shock	740.1	3	0.983202
Wild	Heat Shock	760.1	3	0.998272
Wild	Heat Shock	780.1	3	1.01154
Wild	Heat Shock	800.1	3	1.02528
Wild	Heat Shock	820.1	3	1.03851
Wild	Heat Shock	840.1	3	1.05116
Wild	Heat Shock	860.117	3	1.06269
Wild	Heat Shock	880.117	3	1.07412
Wild	Heat Shock	900.117	3	1.08451
Wild	Heat Shock	920.117	3	1.09472
Wild	Heat Shock	940.117	3	1.10385
Wild	Heat Shock	960.117	3	1.11276
Wild	Heat Shock	980.117	3	1.12156
Wild	Heat Shock	1000.13	3	1.12893
Wild	Heat Shock	1020.13	3	1.13685
Wild	Heat Shock	1040.13	3	1.14345
Wild	Heat Shock	1060.13	3	1.14686
Wild	Heat Shock	1080.13	3	1.14873
Wild	Heat Shock	1100.13	3	1.1495
Wild	Heat Shock	1120.15	3	1.1495
Wild	Heat Shock	1140.15	3	1.15104
Wild	Heat Shock	1160.15	3	1.15203
Wild	Heat Shock	1180.15	3	1.15313
Wild	Heat Shock	1200.15	3	1.15357
Wild	Heat Shock	1220.15	3	1.15368
Wild	Heat Shock	1240.15	3	1.15269
Wild	Heat Shock	1260.17	3	1.15071
Wild	Heat Shock	1280.17	3	1.1484
Wild	Heat Shock	1300.17	3	1.14653
Wild	Heat Shock	1320.17	3	1.14378
hsp42∆	Heat Shock	0	1	0.11402
hsp42∆	Heat Shock	20	1	0.11293
hsp42∆	Heat Shock	40	1	0.1136
hsp42∆	Heat Shock	60	1	0.11435
hsp42∆	Heat Shock	80.0167	1	0.11447
hsp42∆	Heat Shock	100.017	1	0.1129
hsp42∆	Heat Shock	120.017	1	0.1123
hsp42∆	Heat Shock	140.017	1	0.1123
hsp42∆	Heat Shock	160.017	1	0.11163
hsp42∆	Heat Shock	180.017	1	0.11185
hsp42∆	Heat Shock	200.033	1	0.11113
hsp42∆	Heat Shock	220.033	1	0.11088
hsp42∆	Heat Shock	240.033	1	0.111
hsp42∆	Heat Shock	260.033	1	0.11093
hsp42∆	Heat Shock	280.033	1	0.11138
hsp42∆	Heat Shock	300.033	1	0.1115
hsp42∆	Heat Shock	320.033	1	0.1116
hsp42∆	Heat Shock	340.05	1	0.11125
hsp42∆	Heat Shock	360.05	1	0.11135
hsp42∆	Heat Shock	380.05	1	0.11265
hsp42∆	Heat Shock	400.05	1	0.1132
hsp42∆	Heat Shock	420.05	1	0.11278
hsp42∆	Heat Shock	440.05	1	0.1132
hsp42∆	Heat Shock	460.067	1	0.11323
hsp42∆	Heat Shock	480.067	1	0.11353
hsp42∆	Heat Shock	500.067	1	0.11418
hsp42∆	Heat Shock	520.067	1	0.1144
hsp42∆	Heat Shock	540.067	1	0.1142
hsp42∆	Heat Shock	560.067	1	0.11513
hsp42∆	Heat Shock	580.067	1	0.11478
hsp42∆	Heat Shock	600.083	1	0.11577
hsp42∆	Heat Shock	620.083	1	0.11602
hsp42∆	Heat Shock	640.083	1	0.11548
hsp42∆	Heat Shock	660.083	1	0.1156
hsp42∆	Heat Shock	680.083	1	0.11558
hsp42∆	Heat Shock	700.083	1	0.11603
hsp42∆	Heat Shock	720.083	1	0.1164
hsp42∆	Heat Shock	740.1	1	0.11655
hsp42∆	Heat Shock	760.1	1	0.11688
hsp42∆	Heat Shock	780.1	1	0.11682
hsp42∆	Heat Shock	800.1	1	0.11693
hsp42∆	Heat Shock	820.1	1	0.1174
hsp42∆	Heat Shock	840.1	1	0.11763
hsp42∆	Heat Shock	860.117	1	0.11773
hsp42∆	Heat Shock	880.117	1	0.11695
hsp42∆	Heat Shock	900.117	1	0.11755
hsp42∆	Heat Shock	920.117	1	0.11705
hsp42∆	Heat Shock	940.117	1	0.11738
hsp42∆	Heat Shock	960.117	1	0.11828
hsp42∆	Heat Shock	980.117	1	0.11837
hsp42∆	Heat Shock	1000.13	1	0.11773
hsp42∆	Heat Shock	1020.13	1	0.11868
hsp42∆	Heat Shock	1040.13	1	0.1184
hsp42∆	Heat Shock	1060.13	1	0.11895
hsp42∆	Heat Shock	1080.13	1	0.1182
hsp42∆	Heat Shock	1100.13	1	0.11798
hsp42∆	Heat Shock	1120.15	1	0.11843
hsp42∆	Heat Shock	1140.15	1	0.11862
hsp42∆	Heat Shock	1160.15	1	0.1188
hsp42∆	Heat Shock	1180.15	1	0.1191
hsp42∆	Heat Shock	1200.15	1	0.1191
hsp42∆	Heat Shock	1220.15	1	0.11902
hsp42∆	Heat Shock	1240.15	1	0.12013
hsp42∆	Heat Shock	1260.17	1	0.1202
hsp42∆	Heat Shock	1280.17	1	0.1201
hsp42∆	Heat Shock	1300.17	1	0.11943
hsp42∆	Heat Shock	1320.17	1	0.11995
hsp42∆	Heat Shock	0	2	0.136824
hsp42∆	Heat Shock	20	2	0.135516
hsp42∆	Heat Shock	40	2	0.13632
hsp42∆	Heat Shock	60	2	0.13722
hsp42∆	Heat Shock	80.0167	2	0.137364
hsp42∆	Heat Shock	100.017	2	0.13548
hsp42∆	Heat Shock	120.017	2	0.13476
hsp42∆	Heat Shock	140.017	2	0.13476
hsp42∆	Heat Shock	160.017	2	0.133956
hsp42∆	Heat Shock	180.017	2	0.13422
hsp42∆	Heat Shock	200.033	2	0.133356
hsp42∆	Heat Shock	220.033	2	0.133056
hsp42∆	Heat Shock	240.033	2	0.1332
hsp42∆	Heat Shock	260.033	2	0.133116
hsp42∆	Heat Shock	280.033	2	0.133656
hsp42∆	Heat Shock	300.033	2	0.1338
hsp42∆	Heat Shock	320.033	2	0.13392
hsp42∆	Heat Shock	340.05	2	0.1335
hsp42∆	Heat Shock	360.05	2	0.13362
hsp42∆	Heat Shock	380.05	2	0.13518
hsp42∆	Heat Shock	400.05	2	0.13584
hsp42∆	Heat Shock	420.05	2	0.135336
hsp42∆	Heat Shock	440.05	2	0.13584
hsp42∆	Heat Shock	460.067	2	0.135876
hsp42∆	Heat Shock	480.067	2	0.136236
hsp42∆	Heat Shock	500.067	2	0.137016
hsp42∆	Heat Shock	520.067	2	0.13728
hsp42∆	Heat Shock	540.067	2	0.13704
hsp42∆	Heat Shock	560.067	2	0.138156
hsp42∆	Heat Shock	580.067	2	0.137736
hsp42∆	Heat Shock	600.083	2	0.138924
hsp42∆	Heat Shock	620.083	2	0.139224
hsp42∆	Heat Shock	640.083	2	0.138576
hsp42∆	Heat Shock	660.083	2	0.13872
hsp42∆	Heat Shock	680.083	2	0.138696
hsp42∆	Heat Shock	700.083	2	0.139236
hsp42∆	Heat Shock	720.083	2	0.13968
hsp42∆	Heat Shock	740.1	2	0.13986
hsp42∆	Heat Shock	760.1	2	0.140256
hsp42∆	Heat Shock	780.1	2	0.140184
hsp42∆	Heat Shock	800.1	2	0.140316
hsp42∆	Heat Shock	820.1	2	0.14088
hsp42∆	Heat Shock	840.1	2	0.141156
hsp42∆	Heat Shock	860.117	2	0.141276
hsp42∆	Heat Shock	880.117	2	0.14034
hsp42∆	Heat Shock	900.117	2	0.14106
hsp42∆	Heat Shock	920.117	2	0.14046
hsp42∆	Heat Shock	940.117	2	0.140856
hsp42∆	Heat Shock	960.117	2	0.141936
hsp42∆	Heat Shock	980.117	2	0.142044
hsp42∆	Heat Shock	1000.13	2	0.141276
hsp42∆	Heat Shock	1020.13	2	0.142416
hsp42∆	Heat Shock	1040.13	2	0.14208
hsp42∆	Heat Shock	1060.13	2	0.14274
hsp42∆	Heat Shock	1080.13	2	0.14184
hsp42∆	Heat Shock	1100.13	2	0.141576
hsp42∆	Heat Shock	1120.15	2	0.142116
hsp42∆	Heat Shock	1140.15	2	0.142344
hsp42∆	Heat Shock	1160.15	2	0.14256
hsp42∆	Heat Shock	1180.15	2	0.14292
hsp42∆	Heat Shock	1200.15	2	0.14292
hsp42∆	Heat Shock	1220.15	2	0.142824
hsp42∆	Heat Shock	1240.15	2	0.144156
hsp42∆	Heat Shock	1260.17	2	0.14424
hsp42∆	Heat Shock	1280.17	2	0.14412
hsp42∆	Heat Shock	1300.17	2	0.143316
hsp42∆	Heat Shock	1320.17	2	0.14394
hsp42∆	Heat Shock	0	3	0.108319
hsp42∆	Heat Shock	20	3	0.107284
hsp42∆	Heat Shock	40	3	0.10792
hsp42∆	Heat Shock	60	3	0.108633
hsp42∆	Heat Shock	80.0167	3	0.108746
hsp42∆	Heat Shock	100.017	3	0.107255
hsp42∆	Heat Shock	120.017	3	0.106685
hsp42∆	Heat Shock	140.017	3	0.106685
hsp42∆	Heat Shock	160.017	3	0.106049
hsp42∆	Heat Shock	180.017	3	0.106258
hsp42∆	Heat Shock	200.033	3	0.105574
hsp42∆	Heat Shock	220.033	3	0.105336
hsp42∆	Heat Shock	240.033	3	0.10545
hsp42∆	Heat Shock	260.033	3	0.105384
hsp42∆	Heat Shock	280.033	3	0.105811
hsp42∆	Heat Shock	300.033	3	0.105925
hsp42∆	Heat Shock	320.033	3	0.10602
hsp42∆	Heat Shock	340.05	3	0.105688
hsp42∆	Heat Shock	360.05	3	0.105783
hsp42∆	Heat Shock	380.05	3	0.107018
hsp42∆	Heat Shock	400.05	3	0.10754
hsp42∆	Heat Shock	420.05	3	0.107141
hsp42∆	Heat Shock	440.05	3	0.10754
hsp42∆	Heat Shock	460.067	3	0.107568
hsp42∆	Heat Shock	480.067	3	0.107854
hsp42∆	Heat Shock	500.067	3	0.108471
hsp42∆	Heat Shock	520.067	3	0.10868
hsp42∆	Heat Shock	540.067	3	0.10849
hsp42∆	Heat Shock	560.067	3	0.109373
hsp42∆	Heat Shock	580.067	3	0.109041
hsp42∆	Heat Shock	600.083	3	0.109981
hsp42∆	Heat Shock	620.083	3	0.110219
hsp42∆	Heat Shock	640.083	3	0.109706
hsp42∆	Heat Shock	660.083	3	0.10982
hsp42∆	Heat Shock	680.083	3	0.109801
hsp42∆	Heat Shock	700.083	3	0.110228
hsp42∆	Heat Shock	720.083	3	0.11058
hsp42∆	Heat Shock	740.1	3	0.110723
hsp42∆	Heat Shock	760.1	3	0.111036
hsp42∆	Heat Shock	780.1	3	0.110979
hsp42∆	Heat Shock	800.1	3	0.111084
hsp42∆	Heat Shock	820.1	3	0.11153
hsp42∆	Heat Shock	840.1	3	0.111749
hsp42∆	Heat Shock	860.117	3	0.111843
hsp42∆	Heat Shock	880.117	3	0.111103
hsp42∆	Heat Shock	900.117	3	0.111672
hsp42∆	Heat Shock	920.117	3	0.111198
hsp42∆	Heat Shock	940.117	3	0.111511
hsp42∆	Heat Shock	960.117	3	0.112366
hsp42∆	Heat Shock	980.117	3	0.112451
hsp42∆	Heat Shock	1000.13	3	0.111843
hsp42∆	Heat Shock	1020.13	3	0.112746
hsp42∆	Heat Shock	1040.13	3	0.11248
hsp42∆	Heat Shock	1060.13	3	0.113003
hsp42∆	Heat Shock	1080.13	3	0.11229
hsp42∆	Heat Shock	1100.13	3	0.112081
hsp42∆	Heat Shock	1120.15	3	0.112508
hsp42∆	Heat Shock	1140.15	3	0.112689
hsp42∆	Heat Shock	1160.15	3	0.11286
hsp42∆	Heat Shock	1180.15	3	0.113145
hsp42∆	Heat Shock	1200.15	3	0.113145
hsp42∆	Heat Shock	1220.15	3	0.113069
hsp42∆	Heat Shock	1240.15	3	0.114124
hsp42∆	Heat Shock	1260.17	3	0.11419
hsp42∆	Heat Shock	1280.17	3	0.114095
hsp42∆	Heat Shock	1300.17	3	0.113459
hsp42∆	Heat Shock	1320.17	3	0.113952
Hsp42-GFP WT	Heat Shock	0	1	0.10577
Hsp42-GFP WT	Heat Shock	20	1	0.10553
Hsp42-GFP WT	Heat Shock	40	1	0.10768
Hsp42-GFP WT	Heat Shock	60	1	0.11118
Hsp42-GFP WT	Heat Shock	80.0167	1	0.11477
Hsp42-GFP WT	Heat Shock	100.017	1	0.11815
Hsp42-GFP WT	Heat Shock	120.017	1	0.12185
Hsp42-GFP WT	Heat Shock	140.017	1	0.12815
Hsp42-GFP WT	Heat Shock	160.017	1	0.13385
Hsp42-GFP WT	Heat Shock	180.017	1	0.14263
Hsp42-GFP WT	Heat Shock	200.033	1	0.15235
Hsp42-GFP WT	Heat Shock	220.033	1	0.16463
Hsp42-GFP WT	Heat Shock	240.033	1	0.17912
Hsp42-GFP WT	Heat Shock	260.033	1	0.19683
Hsp42-GFP WT	Heat Shock	280.033	1	0.21748
Hsp42-GFP WT	Heat Shock	300.033	1	0.2417
Hsp42-GFP WT	Heat Shock	320.033	1	0.26913
Hsp42-GFP WT	Heat Shock	340.05	1	0.30017
Hsp42-GFP WT	Heat Shock	360.05	1	0.33408
Hsp42-GFP WT	Heat Shock	380.05	1	0.37233
Hsp42-GFP WT	Heat Shock	400.05	1	0.41178
Hsp42-GFP WT	Heat Shock	420.05	1	0.45053
Hsp42-GFP WT	Heat Shock	440.05	1	0.49003
Hsp42-GFP WT	Heat Shock	460.067	1	0.52782
Hsp42-GFP WT	Heat Shock	480.067	1	0.5636
Hsp42-GFP WT	Heat Shock	500.067	1	0.59755
Hsp42-GFP WT	Heat Shock	520.067	1	0.6301
Hsp42-GFP WT	Heat Shock	540.067	1	0.66095
Hsp42-GFP WT	Heat Shock	560.067	1	0.69103
Hsp42-GFP WT	Heat Shock	580.067	1	0.71818
Hsp42-GFP WT	Heat Shock	600.083	1	0.74418
Hsp42-GFP WT	Heat Shock	620.083	1	0.76832
Hsp42-GFP WT	Heat Shock	640.083	1	0.79125
Hsp42-GFP WT	Heat Shock	660.083	1	0.81227
Hsp42-GFP WT	Heat Shock	680.083	1	0.83245
Hsp42-GFP WT	Heat Shock	700.083	1	0.8518
Hsp42-GFP WT	Heat Shock	720.083	1	0.86993
Hsp42-GFP WT	Heat Shock	740.1	1	0.88693
Hsp42-GFP WT	Heat Shock	760.1	1	0.90237
Hsp42-GFP WT	Heat Shock	780.1	1	0.91602
Hsp42-GFP WT	Heat Shock	800.1	1	0.9288
Hsp42-GFP WT	Heat Shock	820.1	1	0.94018
Hsp42-GFP WT	Heat Shock	840.1	1	0.9504
Hsp42-GFP WT	Heat Shock	860.117	1	0.96057
Hsp42-GFP WT	Heat Shock	880.117	1	0.9698
Hsp42-GFP WT	Heat Shock	900.117	1	0.9792
Hsp42-GFP WT	Heat Shock	920.117	1	0.98767
Hsp42-GFP WT	Heat Shock	940.117	1	0.99635
Hsp42-GFP WT	Heat Shock	960.117	1	1.0046
Hsp42-GFP WT	Heat Shock	980.117	1	1.0122
Hsp42-GFP WT	Heat Shock	1000.13	1	1.0202
Hsp42-GFP WT	Heat Shock	1020.13	1	1.0272
Hsp42-GFP WT	Heat Shock	1040.13	1	1.0341
Hsp42-GFP WT	Heat Shock	1060.13	1	1.04
Hsp42-GFP WT	Heat Shock	1080.13	1	1.0457
Hsp42-GFP WT	Heat Shock	1100.13	1	1.0504
Hsp42-GFP WT	Heat Shock	1120.15	1	1.0536
Hsp42-GFP WT	Heat Shock	1140.15	1	1.0562
Hsp42-GFP WT	Heat Shock	1160.15	1	1.0575
Hsp42-GFP WT	Heat Shock	1180.15	1	1.0588
Hsp42-GFP WT	Heat Shock	1200.15	1	1.0605
Hsp42-GFP WT	Heat Shock	1220.15	1	1.0619
Hsp42-GFP WT	Heat Shock	1240.15	1	1.0633
Hsp42-GFP WT	Heat Shock	1260.17	1	1.0637
Hsp42-GFP WT	Heat Shock	1280.17	1	1.0638
Hsp42-GFP WT	Heat Shock	1300.17	1	1.064
Hsp42-GFP WT	Heat Shock	1320.17	1	1.0634
Hsp42-GFP WT	Heat Shock	0	2	0.115289
Hsp42-GFP WT	Heat Shock	20	2	0.115028
Hsp42-GFP WT	Heat Shock	40	2	0.117371
Hsp42-GFP WT	Heat Shock	60	2	0.121186
Hsp42-GFP WT	Heat Shock	80.0167	2	0.125099
Hsp42-GFP WT	Heat Shock	100.017	2	0.128783
Hsp42-GFP WT	Heat Shock	120.017	2	0.132817
Hsp42-GFP WT	Heat Shock	140.017	2	0.139683
Hsp42-GFP WT	Heat Shock	160.017	2	0.145897
Hsp42-GFP WT	Heat Shock	180.017	2	0.155467
Hsp42-GFP WT	Heat Shock	200.033	2	0.166062
Hsp42-GFP WT	Heat Shock	220.033	2	0.179447
Hsp42-GFP WT	Heat Shock	240.033	2	0.195241
Hsp42-GFP WT	Heat Shock	260.033	2	0.214545
Hsp42-GFP WT	Heat Shock	280.033	2	0.237053
Hsp42-GFP WT	Heat Shock	300.033	2	0.263453
Hsp42-GFP WT	Heat Shock	320.033	2	0.293352
Hsp42-GFP WT	Heat Shock	340.05	2	0.327185
Hsp42-GFP WT	Heat Shock	360.05	2	0.364147
Hsp42-GFP WT	Heat Shock	380.05	2	0.40584
Hsp42-GFP WT	Heat Shock	400.05	2	0.44884
Hsp42-GFP WT	Heat Shock	420.05	2	0.491078
Hsp42-GFP WT	Heat Shock	440.05	2	0.534133
Hsp42-GFP WT	Heat Shock	460.067	2	0.575324
Hsp42-GFP WT	Heat Shock	480.067	2	0.614324
Hsp42-GFP WT	Heat Shock	500.067	2	0.65133
Hsp42-GFP WT	Heat Shock	520.067	2	0.686809
Hsp42-GFP WT	Heat Shock	540.067	2	0.720436
Hsp42-GFP WT	Heat Shock	560.067	2	0.753223
Hsp42-GFP WT	Heat Shock	580.067	2	0.782816
Hsp42-GFP WT	Heat Shock	600.083	2	0.811156
Hsp42-GFP WT	Heat Shock	620.083	2	0.837469
Hsp42-GFP WT	Heat Shock	640.083	2	0.862463
Hsp42-GFP WT	Heat Shock	660.083	2	0.885374
Hsp42-GFP WT	Heat Shock	680.083	2	0.90737
Hsp42-GFP WT	Heat Shock	700.083	2	0.928462
Hsp42-GFP WT	Heat Shock	720.083	2	0.948224
Hsp42-GFP WT	Heat Shock	740.1	2	0.966754
Hsp42-GFP WT	Heat Shock	760.1	2	0.983583
Hsp42-GFP WT	Heat Shock	780.1	2	0.998462
Hsp42-GFP WT	Heat Shock	800.1	2	1.01239
Hsp42-GFP WT	Heat Shock	820.1	2	1.0248
Hsp42-GFP WT	Heat Shock	840.1	2	1.03594
Hsp42-GFP WT	Heat Shock	860.117	2	1.04702
Hsp42-GFP WT	Heat Shock	880.117	2	1.05708
Hsp42-GFP WT	Heat Shock	900.117	2	1.06733
Hsp42-GFP WT	Heat Shock	920.117	2	1.07656
Hsp42-GFP WT	Heat Shock	940.117	2	1.08602
Hsp42-GFP WT	Heat Shock	960.117	2	1.09501
Hsp42-GFP WT	Heat Shock	980.117	2	1.1033
Hsp42-GFP WT	Heat Shock	1000.13	2	1.11202
Hsp42-GFP WT	Heat Shock	1020.13	2	1.11965
Hsp42-GFP WT	Heat Shock	1040.13	2	1.12717
Hsp42-GFP WT	Heat Shock	1060.13	2	1.1336
Hsp42-GFP WT	Heat Shock	1080.13	2	1.13981
Hsp42-GFP WT	Heat Shock	1100.13	2	1.14494
Hsp42-GFP WT	Heat Shock	1120.15	2	1.14842
Hsp42-GFP WT	Heat Shock	1140.15	2	1.15126
Hsp42-GFP WT	Heat Shock	1160.15	2	1.15267
Hsp42-GFP WT	Heat Shock	1180.15	2	1.15409
Hsp42-GFP WT	Heat Shock	1200.15	2	1.15595
Hsp42-GFP WT	Heat Shock	1220.15	2	1.15747
Hsp42-GFP WT	Heat Shock	1240.15	2	1.159
Hsp42-GFP WT	Heat Shock	1260.17	2	1.15943
Hsp42-GFP WT	Heat Shock	1280.17	2	1.15954
Hsp42-GFP WT	Heat Shock	1300.17	2	1.15976
Hsp42-GFP WT	Heat Shock	1320.17	2	1.15911
Hsp42-GFP WT	Heat Shock	0	3	0.102597
Hsp42-GFP WT	Heat Shock	20	3	0.102364
Hsp42-GFP WT	Heat Shock	40	3	0.10445
Hsp42-GFP WT	Heat Shock	60	3	0.107845
Hsp42-GFP WT	Heat Shock	80.0167	3	0.111327
Hsp42-GFP WT	Heat Shock	100.017	3	0.114605
Hsp42-GFP WT	Heat Shock	120.017	3	0.118194
Hsp42-GFP WT	Heat Shock	140.017	3	0.124305
Hsp42-GFP WT	Heat Shock	160.017	3	0.129834
Hsp42-GFP WT	Heat Shock	180.017	3	0.138351
Hsp42-GFP WT	Heat Shock	200.033	3	0.14778
Hsp42-GFP WT	Heat Shock	220.033	3	0.159691
Hsp42-GFP WT	Heat Shock	240.033	3	0.173746
Hsp42-GFP WT	Heat Shock	260.033	3	0.190925
Hsp42-GFP WT	Heat Shock	280.033	3	0.210956
Hsp42-GFP WT	Heat Shock	300.033	3	0.234449
Hsp42-GFP WT	Heat Shock	320.033	3	0.261056
Hsp42-GFP WT	Heat Shock	340.05	3	0.291165
Hsp42-GFP WT	Heat Shock	360.05	3	0.324058
Hsp42-GFP WT	Heat Shock	380.05	3	0.36116
Hsp42-GFP WT	Heat Shock	400.05	3	0.399427
Hsp42-GFP WT	Heat Shock	420.05	3	0.437014
Hsp42-GFP WT	Heat Shock	440.05	3	0.475329
Hsp42-GFP WT	Heat Shock	460.067	3	0.511985
Hsp42-GFP WT	Heat Shock	480.067	3	0.546692
Hsp42-GFP WT	Heat Shock	500.067	3	0.579623
Hsp42-GFP WT	Heat Shock	520.067	3	0.611197
Hsp42-GFP WT	Heat Shock	540.067	3	0.641122
Hsp42-GFP WT	Heat Shock	560.067	3	0.670299
Hsp42-GFP WT	Heat Shock	580.067	3	0.696635
Hsp42-GFP WT	Heat Shock	600.083	3	0.721855
Hsp42-GFP WT	Heat Shock	620.083	3	0.74527
Hsp42-GFP WT	Heat Shock	640.083	3	0.767513
Hsp42-GFP WT	Heat Shock	660.083	3	0.787902
Hsp42-GFP WT	Heat Shock	680.083	3	0.807477
Hsp42-GFP WT	Heat Shock	700.083	3	0.826246
Hsp42-GFP WT	Heat Shock	720.083	3	0.843832
Hsp42-GFP WT	Heat Shock	740.1	3	0.860322
Hsp42-GFP WT	Heat Shock	760.1	3	0.875299
Hsp42-GFP WT	Heat Shock	780.1	3	0.888539
Hsp42-GFP WT	Heat Shock	800.1	3	0.900936
Hsp42-GFP WT	Heat Shock	820.1	3	0.911975
Hsp42-GFP WT	Heat Shock	840.1	3	0.921888
Hsp42-GFP WT	Heat Shock	860.117	3	0.931753
Hsp42-GFP WT	Heat Shock	880.117	3	0.940706
Hsp42-GFP WT	Heat Shock	900.117	3	0.949824
Hsp42-GFP WT	Heat Shock	920.117	3	0.95804
Hsp42-GFP WT	Heat Shock	940.117	3	0.96646
Hsp42-GFP WT	Heat Shock	960.117	3	0.974462
Hsp42-GFP WT	Heat Shock	980.117	3	0.981834
Hsp42-GFP WT	Heat Shock	1000.13	3	0.989594
Hsp42-GFP WT	Heat Shock	1020.13	3	0.996384
Hsp42-GFP WT	Heat Shock	1040.13	3	1.00308
Hsp42-GFP WT	Heat Shock	1060.13	3	1.0088
Hsp42-GFP WT	Heat Shock	1080.13	3	1.01433
Hsp42-GFP WT	Heat Shock	1100.13	3	1.01889
Hsp42-GFP WT	Heat Shock	1120.15	3	1.02199
Hsp42-GFP WT	Heat Shock	1140.15	3	1.02451
Hsp42-GFP WT	Heat Shock	1160.15	3	1.02578
Hsp42-GFP WT	Heat Shock	1180.15	3	1.02704
Hsp42-GFP WT	Heat Shock	1200.15	3	1.02869
Hsp42-GFP WT	Heat Shock	1220.15	3	1.03004
Hsp42-GFP WT	Heat Shock	1240.15	3	1.0314
Hsp42-GFP WT	Heat Shock	1260.17	3	1.03179
Hsp42-GFP WT	Heat Shock	1280.17	3	1.03189
Hsp42-GFP WT	Heat Shock	1300.17	3	1.03208
Hsp42-GFP WT	Heat Shock	1320.17	3	1.0315
Hsp42-GFP S223A	Heat Shock	0	1	0.11347
Hsp42-GFP S223A	Heat Shock	20	1	0.11113
Hsp42-GFP S223A	Heat Shock	40	1	0.1101
Hsp42-GFP S223A	Heat Shock	60	1	0.11015
Hsp42-GFP S223A	Heat Shock	80.0167	1	0.10945
Hsp42-GFP S223A	Heat Shock	100.017	1	0.10977
Hsp42-GFP S223A	Heat Shock	120.017	1	0.10983
Hsp42-GFP S223A	Heat Shock	140.017	1	0.10997
Hsp42-GFP S223A	Heat Shock	160.017	1	0.1111
Hsp42-GFP S223A	Heat Shock	180.017	1	0.11018
Hsp42-GFP S223A	Heat Shock	200.033	1	0.1105
Hsp42-GFP S223A	Heat Shock	220.033	1	0.11038
Hsp42-GFP S223A	Heat Shock	240.033	1	0.11115
Hsp42-GFP S223A	Heat Shock	260.033	1	0.11173
Hsp42-GFP S223A	Heat Shock	280.033	1	0.1115
Hsp42-GFP S223A	Heat Shock	300.033	1	0.11177
Hsp42-GFP S223A	Heat Shock	320.033	1	0.1123
Hsp42-GFP S223A	Heat Shock	340.05	1	0.113
Hsp42-GFP S223A	Heat Shock	360.05	1	0.11285
Hsp42-GFP S223A	Heat Shock	380.05	1	0.11463
Hsp42-GFP S223A	Heat Shock	400.05	1	0.11448
Hsp42-GFP S223A	Heat Shock	420.05	1	0.11603
Hsp42-GFP S223A	Heat Shock	440.05	1	0.1175
Hsp42-GFP S223A	Heat Shock	460.067	1	0.11793
Hsp42-GFP S223A	Heat Shock	480.067	1	0.12033
Hsp42-GFP S223A	Heat Shock	500.067	1	0.12232
Hsp42-GFP S223A	Heat Shock	520.067	1	0.12432
Hsp42-GFP S223A	Heat Shock	540.067	1	0.127
Hsp42-GFP S223A	Heat Shock	560.067	1	0.1305
Hsp42-GFP S223A	Heat Shock	580.067	1	0.13358
Hsp42-GFP S223A	Heat Shock	600.083	1	0.1374
Hsp42-GFP S223A	Heat Shock	620.083	1	0.14293
Hsp42-GFP S223A	Heat Shock	640.083	1	0.14777
Hsp42-GFP S223A	Heat Shock	660.083	1	0.15268
Hsp42-GFP S223A	Heat Shock	680.083	1	0.158
Hsp42-GFP S223A	Heat Shock	700.083	1	0.16523
Hsp42-GFP S223A	Heat Shock	720.083	1	0.17263
Hsp42-GFP S223A	Heat Shock	740.1	1	0.18027
Hsp42-GFP S223A	Heat Shock	760.1	1	0.18762
Hsp42-GFP S223A	Heat Shock	780.1	1	0.19733
Hsp42-GFP S223A	Heat Shock	800.1	1	0.20595
Hsp42-GFP S223A	Heat Shock	820.1	1	0.21685
Hsp42-GFP S223A	Heat Shock	840.1	1	0.22618
Hsp42-GFP S223A	Heat Shock	860.117	1	0.23638
Hsp42-GFP S223A	Heat Shock	880.117	1	0.24552
Hsp42-GFP S223A	Heat Shock	900.117	1	0.25453
Hsp42-GFP S223A	Heat Shock	920.117	1	0.26498
Hsp42-GFP S223A	Heat Shock	940.117	1	0.27247
Hsp42-GFP S223A	Heat Shock	960.117	1	0.2826
Hsp42-GFP S223A	Heat Shock	980.117	1	0.28885
Hsp42-GFP S223A	Heat Shock	1000.13	1	0.29812
Hsp42-GFP S223A	Heat Shock	1020.13	1	0.3066
Hsp42-GFP S223A	Heat Shock	1040.13	1	0.31643
Hsp42-GFP S223A	Heat Shock	1060.13	1	0.32488
Hsp42-GFP S223A	Heat Shock	1080.13	1	0.335
Hsp42-GFP S223A	Heat Shock	1100.13	1	0.34465
Hsp42-GFP S223A	Heat Shock	1120.15	1	0.35323
Hsp42-GFP S223A	Heat Shock	1140.15	1	0.36435
Hsp42-GFP S223A	Heat Shock	1160.15	1	0.37575
Hsp42-GFP S223A	Heat Shock	1180.15	1	0.38535
Hsp42-GFP S223A	Heat Shock	1200.15	1	0.3967
Hsp42-GFP S223A	Heat Shock	1220.15	1	0.40648
Hsp42-GFP S223A	Heat Shock	1240.15	1	0.41895
Hsp42-GFP S223A	Heat Shock	1260.17	1	0.42893
Hsp42-GFP S223A	Heat Shock	1280.17	1	0.44013
Hsp42-GFP S223A	Heat Shock	1300.17	1	0.45073
Hsp42-GFP S223A	Heat Shock	1320.17	1	0.4615
Hsp42-GFP S223A	Heat Shock	0	2	0.124817
Hsp42-GFP S223A	Heat Shock	20	2	0.122243
Hsp42-GFP S223A	Heat Shock	40	2	0.12111
Hsp42-GFP S223A	Heat Shock	60	2	0.121165
Hsp42-GFP S223A	Heat Shock	80.0167	2	0.120395
Hsp42-GFP S223A	Heat Shock	100.017	2	0.120747
Hsp42-GFP S223A	Heat Shock	120.017	2	0.120813
Hsp42-GFP S223A	Heat Shock	140.017	2	0.120967
Hsp42-GFP S223A	Heat Shock	160.017	2	0.12221
Hsp42-GFP S223A	Heat Shock	180.017	2	0.121198
Hsp42-GFP S223A	Heat Shock	200.033	2	0.12155
Hsp42-GFP S223A	Heat Shock	220.033	2	0.121418
Hsp42-GFP S223A	Heat Shock	240.033	2	0.122265
Hsp42-GFP S223A	Heat Shock	260.033	2	0.122903
Hsp42-GFP S223A	Heat Shock	280.033	2	0.12265
Hsp42-GFP S223A	Heat Shock	300.033	2	0.122947
Hsp42-GFP S223A	Heat Shock	320.033	2	0.12353
Hsp42-GFP S223A	Heat Shock	340.05	2	0.1243
Hsp42-GFP S223A	Heat Shock	360.05	2	0.124135
Hsp42-GFP S223A	Heat Shock	380.05	2	0.126093
Hsp42-GFP S223A	Heat Shock	400.05	2	0.125928
Hsp42-GFP S223A	Heat Shock	420.05	2	0.127633
Hsp42-GFP S223A	Heat Shock	440.05	2	0.12925
Hsp42-GFP S223A	Heat Shock	460.067	2	0.129723
Hsp42-GFP S223A	Heat Shock	480.067	2	0.132363
Hsp42-GFP S223A	Heat Shock	500.067	2	0.134552
Hsp42-GFP S223A	Heat Shock	520.067	2	0.136752
Hsp42-GFP S223A	Heat Shock	540.067	2	0.1397
Hsp42-GFP S223A	Heat Shock	560.067	2	0.14355
Hsp42-GFP S223A	Heat Shock	580.067	2	0.146938
Hsp42-GFP S223A	Heat Shock	600.083	2	0.15114
Hsp42-GFP S223A	Heat Shock	620.083	2	0.157223
Hsp42-GFP S223A	Heat Shock	640.083	2	0.162547
Hsp42-GFP S223A	Heat Shock	660.083	2	0.167948
Hsp42-GFP S223A	Heat Shock	680.083	2	0.1738
Hsp42-GFP S223A	Heat Shock	700.083	2	0.181753
Hsp42-GFP S223A	Heat Shock	720.083	2	0.189893
Hsp42-GFP S223A	Heat Shock	740.1	2	0.198297
Hsp42-GFP S223A	Heat Shock	760.1	2	0.206382
Hsp42-GFP S223A	Heat Shock	780.1	2	0.217063
Hsp42-GFP S223A	Heat Shock	800.1	2	0.226545
Hsp42-GFP S223A	Heat Shock	820.1	2	0.238535
Hsp42-GFP S223A	Heat Shock	840.1	2	0.248798
Hsp42-GFP S223A	Heat Shock	860.117	2	0.260018
Hsp42-GFP S223A	Heat Shock	880.117	2	0.270072
Hsp42-GFP S223A	Heat Shock	900.117	2	0.279983
Hsp42-GFP S223A	Heat Shock	920.117	2	0.291478
Hsp42-GFP S223A	Heat Shock	940.117	2	0.299717
Hsp42-GFP S223A	Heat Shock	960.117	2	0.31086
Hsp42-GFP S223A	Heat Shock	980.117	2	0.317735
Hsp42-GFP S223A	Heat Shock	1000.13	2	0.327932
Hsp42-GFP S223A	Heat Shock	1020.13	2	0.33726
Hsp42-GFP S223A	Heat Shock	1040.13	2	0.348073
Hsp42-GFP S223A	Heat Shock	1060.13	2	0.357368
Hsp42-GFP S223A	Heat Shock	1080.13	2	0.3685
Hsp42-GFP S223A	Heat Shock	1100.13	2	0.379115
Hsp42-GFP S223A	Heat Shock	1120.15	2	0.388553
Hsp42-GFP S223A	Heat Shock	1140.15	2	0.400785
Hsp42-GFP S223A	Heat Shock	1160.15	2	0.413325
Hsp42-GFP S223A	Heat Shock	1180.15	2	0.423885
Hsp42-GFP S223A	Heat Shock	1200.15	2	0.43637
Hsp42-GFP S223A	Heat Shock	1220.15	2	0.447128
Hsp42-GFP S223A	Heat Shock	1240.15	2	0.460845
Hsp42-GFP S223A	Heat Shock	1260.17	2	0.471823
Hsp42-GFP S223A	Heat Shock	1280.17	2	0.484143
Hsp42-GFP S223A	Heat Shock	1300.17	2	0.495803
Hsp42-GFP S223A	Heat Shock	1320.17	2	0.50765
Hsp42-GFP S223A	Heat Shock	0	3	0.110974
Hsp42-GFP S223A	Heat Shock	20	3	0.108685
Hsp42-GFP S223A	Heat Shock	40	3	0.107678
Hsp42-GFP S223A	Heat Shock	60	3	0.107727
Hsp42-GFP S223A	Heat Shock	80.0167	3	0.107042
Hsp42-GFP S223A	Heat Shock	100.017	3	0.107355
Hsp42-GFP S223A	Heat Shock	120.017	3	0.107414
Hsp42-GFP S223A	Heat Shock	140.017	3	0.107551
Hsp42-GFP S223A	Heat Shock	160.017	3	0.108656
Hsp42-GFP S223A	Heat Shock	180.017	3	0.107756
Hsp42-GFP S223A	Heat Shock	200.033	3	0.108069
Hsp42-GFP S223A	Heat Shock	220.033	3	0.107952
Hsp42-GFP S223A	Heat Shock	240.033	3	0.108705
Hsp42-GFP S223A	Heat Shock	260.033	3	0.109272
Hsp42-GFP S223A	Heat Shock	280.033	3	0.109047
Hsp42-GFP S223A	Heat Shock	300.033	3	0.109311
Hsp42-GFP S223A	Heat Shock	320.033	3	0.109829
Hsp42-GFP S223A	Heat Shock	340.05	3	0.110514
Hsp42-GFP S223A	Heat Shock	360.05	3	0.110367
Hsp42-GFP S223A	Heat Shock	380.05	3	0.112108
Hsp42-GFP S223A	Heat Shock	400.05	3	0.111961
Hsp42-GFP S223A	Heat Shock	420.05	3	0.113477
Hsp42-GFP S223A	Heat Shock	440.05	3	0.114915
Hsp42-GFP S223A	Heat Shock	460.067	3	0.115336
Hsp42-GFP S223A	Heat Shock	480.067	3	0.117683
Hsp42-GFP S223A	Heat Shock	500.067	3	0.119629
Hsp42-GFP S223A	Heat Shock	520.067	3	0.121585
Hsp42-GFP S223A	Heat Shock	540.067	3	0.124206
Hsp42-GFP S223A	Heat Shock	560.067	3	0.127629
Hsp42-GFP S223A	Heat Shock	580.067	3	0.130641
Hsp42-GFP S223A	Heat Shock	600.083	3	0.134377
Hsp42-GFP S223A	Heat Shock	620.083	3	0.139786
Hsp42-GFP S223A	Heat Shock	640.083	3	0.144519
Hsp42-GFP S223A	Heat Shock	660.083	3	0.149321
Hsp42-GFP S223A	Heat Shock	680.083	3	0.154524
Hsp42-GFP S223A	Heat Shock	700.083	3	0.161595
Hsp42-GFP S223A	Heat Shock	720.083	3	0.168832
Hsp42-GFP S223A	Heat Shock	740.1	3	0.176304
Hsp42-GFP S223A	Heat Shock	760.1	3	0.183492
Hsp42-GFP S223A	Heat Shock	780.1	3	0.192989
Hsp42-GFP S223A	Heat Shock	800.1	3	0.201419
Hsp42-GFP S223A	Heat Shock	820.1	3	0.212079
Hsp42-GFP S223A	Heat Shock	840.1	3	0.221204
Hsp42-GFP S223A	Heat Shock	860.117	3	0.23118
Hsp42-GFP S223A	Heat Shock	880.117	3	0.240119
Hsp42-GFP S223A	Heat Shock	900.117	3	0.24893
Hsp42-GFP S223A	Heat Shock	920.117	3	0.25915
Hsp42-GFP S223A	Heat Shock	940.117	3	0.266476
Hsp42-GFP S223A	Heat Shock	960.117	3	0.276383
Hsp42-GFP S223A	Heat Shock	980.117	3	0.282495
Hsp42-GFP S223A	Heat Shock	1000.13	3	0.291561
Hsp42-GFP S223A	Heat Shock	1020.13	3	0.299855
Hsp42-GFP S223A	Heat Shock	1040.13	3	0.309469
Hsp42-GFP S223A	Heat Shock	1060.13	3	0.317733
Hsp42-GFP S223A	Heat Shock	1080.13	3	0.32763
Hsp42-GFP S223A	Heat Shock	1100.13	3	0.337068
Hsp42-GFP S223A	Heat Shock	1120.15	3	0.345459
Hsp42-GFP S223A	Heat Shock	1140.15	3	0.356334
Hsp42-GFP S223A	Heat Shock	1160.15	3	0.367484
Hsp42-GFP S223A	Heat Shock	1180.15	3	0.376872
Hsp42-GFP S223A	Heat Shock	1200.15	3	0.387973
Hsp42-GFP S223A	Heat Shock	1220.15	3	0.397537
Hsp42-GFP S223A	Heat Shock	1240.15	3	0.409733
Hsp42-GFP S223A	Heat Shock	1260.17	3	0.419494
Hsp42-GFP S223A	Heat Shock	1280.17	3	0.430447
Hsp42-GFP S223A	Heat Shock	1300.17	3	0.440814
Hsp42-GFP S223A	Heat Shock	1320.17	3	0.451347
Hsp42-GFP S223E	Heat Shock	0	1	0.1072
Hsp42-GFP S223E	Heat Shock	20	1	0.10553
Hsp42-GFP S223E	Heat Shock	40	1	0.10623
Hsp42-GFP S223E	Heat Shock	60	1	0.10725
Hsp42-GFP S223E	Heat Shock	80.0167	1	0.10888
Hsp42-GFP S223E	Heat Shock	100.017	1	0.11015
Hsp42-GFP S223E	Heat Shock	120.017	1	0.11205
Hsp42-GFP S223E	Heat Shock	140.017	1	0.1161
Hsp42-GFP S223E	Heat Shock	160.017	1	0.11925
Hsp42-GFP S223E	Heat Shock	180.017	1	0.12483
Hsp42-GFP S223E	Heat Shock	200.033	1	0.13067
Hsp42-GFP S223E	Heat Shock	220.033	1	0.13793
Hsp42-GFP S223E	Heat Shock	240.033	1	0.14682
Hsp42-GFP S223E	Heat Shock	260.033	1	0.15763
Hsp42-GFP S223E	Heat Shock	280.033	1	0.17015
Hsp42-GFP S223E	Heat Shock	300.033	1	0.18542
Hsp42-GFP S223E	Heat Shock	320.033	1	0.20183
Hsp42-GFP S223E	Heat Shock	340.05	1	0.2213
Hsp42-GFP S223E	Heat Shock	360.05	1	0.2434
Hsp42-GFP S223E	Heat Shock	380.05	1	0.26915
Hsp42-GFP S223E	Heat Shock	400.05	1	0.29832
Hsp42-GFP S223E	Heat Shock	420.05	1	0.33048
Hsp42-GFP S223E	Heat Shock	440.05	1	0.36357
Hsp42-GFP S223E	Heat Shock	460.067	1	0.39877
Hsp42-GFP S223E	Heat Shock	480.067	1	0.43273
Hsp42-GFP S223E	Heat Shock	500.067	1	0.46618
Hsp42-GFP S223E	Heat Shock	520.067	1	0.4999
Hsp42-GFP S223E	Heat Shock	540.067	1	0.53433
Hsp42-GFP S223E	Heat Shock	560.067	1	0.56603
Hsp42-GFP S223E	Heat Shock	580.067	1	0.59728
Hsp42-GFP S223E	Heat Shock	600.083	1	0.62595
Hsp42-GFP S223E	Heat Shock	620.083	1	0.65333
Hsp42-GFP S223E	Heat Shock	640.083	1	0.67988
Hsp42-GFP S223E	Heat Shock	660.083	1	0.70393
Hsp42-GFP S223E	Heat Shock	680.083	1	0.72795
Hsp42-GFP S223E	Heat Shock	700.083	1	0.74995
Hsp42-GFP S223E	Heat Shock	720.083	1	0.77268
Hsp42-GFP S223E	Heat Shock	740.1	1	0.79378
Hsp42-GFP S223E	Heat Shock	760.1	1	0.81375
Hsp42-GFP S223E	Heat Shock	780.1	1	0.83187
Hsp42-GFP S223E	Heat Shock	800.1	1	0.84942
Hsp42-GFP S223E	Heat Shock	820.1	1	0.86377
Hsp42-GFP S223E	Heat Shock	840.1	1	0.87767
Hsp42-GFP S223E	Heat Shock	860.117	1	0.89022
Hsp42-GFP S223E	Heat Shock	880.117	1	0.9021
Hsp42-GFP S223E	Heat Shock	900.117	1	0.91312
Hsp42-GFP S223E	Heat Shock	920.117	1	0.92407
Hsp42-GFP S223E	Heat Shock	940.117	1	0.93465
Hsp42-GFP S223E	Heat Shock	960.117	1	0.94477
Hsp42-GFP S223E	Heat Shock	980.117	1	0.95432
Hsp42-GFP S223E	Heat Shock	1000.13	1	0.96253
Hsp42-GFP S223E	Heat Shock	1020.13	1	0.97195
Hsp42-GFP S223E	Heat Shock	1040.13	1	0.9808
Hsp42-GFP S223E	Heat Shock	1060.13	1	0.98857
Hsp42-GFP S223E	Heat Shock	1080.13	1	0.99577
Hsp42-GFP S223E	Heat Shock	1100.13	1	1.0025
Hsp42-GFP S223E	Heat Shock	1120.15	1	1.0097
Hsp42-GFP S223E	Heat Shock	1140.15	1	1.0161
Hsp42-GFP S223E	Heat Shock	1160.15	1	1.0217
Hsp42-GFP S223E	Heat Shock	1180.15	1	1.0271
Hsp42-GFP S223E	Heat Shock	1200.15	1	1.0311
Hsp42-GFP S223E	Heat Shock	1220.15	1	1.0347
Hsp42-GFP S223E	Heat Shock	1240.15	1	1.0352
Hsp42-GFP S223E	Heat Shock	1260.17	1	1.0359
Hsp42-GFP S223E	Heat Shock	1280.17	1	1.0357
Hsp42-GFP S223E	Heat Shock	1300.17	1	1.0374
Hsp42-GFP S223E	Heat Shock	1320.17	1	1.0372
Hsp42-GFP S223E	Heat Shock	0	2	0.11792
Hsp42-GFP S223E	Heat Shock	20	2	0.116083
Hsp42-GFP S223E	Heat Shock	40	2	0.116853
Hsp42-GFP S223E	Heat Shock	60	2	0.117975
Hsp42-GFP S223E	Heat Shock	80.0167	2	0.119768
Hsp42-GFP S223E	Heat Shock	100.017	2	0.121165
Hsp42-GFP S223E	Heat Shock	120.017	2	0.123255
Hsp42-GFP S223E	Heat Shock	140.017	2	0.12771
Hsp42-GFP S223E	Heat Shock	160.017	2	0.131175
Hsp42-GFP S223E	Heat Shock	180.017	2	0.137313
Hsp42-GFP S223E	Heat Shock	200.033	2	0.143737
Hsp42-GFP S223E	Heat Shock	220.033	2	0.151723
Hsp42-GFP S223E	Heat Shock	240.033	2	0.161502
Hsp42-GFP S223E	Heat Shock	260.033	2	0.173393
Hsp42-GFP S223E	Heat Shock	280.033	2	0.187165
Hsp42-GFP S223E	Heat Shock	300.033	2	0.203962
Hsp42-GFP S223E	Heat Shock	320.033	2	0.222013
Hsp42-GFP S223E	Heat Shock	340.05	2	0.24343
Hsp42-GFP S223E	Heat Shock	360.05	2	0.26774
Hsp42-GFP S223E	Heat Shock	380.05	2	0.296065
Hsp42-GFP S223E	Heat Shock	400.05	2	0.328152
Hsp42-GFP S223E	Heat Shock	420.05	2	0.363528
Hsp42-GFP S223E	Heat Shock	440.05	2	0.399927
Hsp42-GFP S223E	Heat Shock	460.067	2	0.438647
Hsp42-GFP S223E	Heat Shock	480.067	2	0.476003
Hsp42-GFP S223E	Heat Shock	500.067	2	0.512798
Hsp42-GFP S223E	Heat Shock	520.067	2	0.54989
Hsp42-GFP S223E	Heat Shock	540.067	2	0.587763
Hsp42-GFP S223E	Heat Shock	560.067	2	0.622633
Hsp42-GFP S223E	Heat Shock	580.067	2	0.657008
Hsp42-GFP S223E	Heat Shock	600.083	2	0.688545
Hsp42-GFP S223E	Heat Shock	620.083	2	0.718663
Hsp42-GFP S223E	Heat Shock	640.083	2	0.747868
Hsp42-GFP S223E	Heat Shock	660.083	2	0.774323
Hsp42-GFP S223E	Heat Shock	680.083	2	0.800745
Hsp42-GFP S223E	Heat Shock	700.083	2	0.824945
Hsp42-GFP S223E	Heat Shock	720.083	2	0.849948
Hsp42-GFP S223E	Heat Shock	740.1	2	0.873158
Hsp42-GFP S223E	Heat Shock	760.1	2	0.895125
Hsp42-GFP S223E	Heat Shock	780.1	2	0.915057
Hsp42-GFP S223E	Heat Shock	800.1	2	0.934362
Hsp42-GFP S223E	Heat Shock	820.1	2	0.950147
Hsp42-GFP S223E	Heat Shock	840.1	2	0.965437
Hsp42-GFP S223E	Heat Shock	860.117	2	0.979242
Hsp42-GFP S223E	Heat Shock	880.117	2	0.99231
Hsp42-GFP S223E	Heat Shock	900.117	2	1.00443
Hsp42-GFP S223E	Heat Shock	920.117	2	1.01648
Hsp42-GFP S223E	Heat Shock	940.117	2	1.02811
Hsp42-GFP S223E	Heat Shock	960.117	2	1.03925
Hsp42-GFP S223E	Heat Shock	980.117	2	1.04975
Hsp42-GFP S223E	Heat Shock	1000.13	2	1.05878
Hsp42-GFP S223E	Heat Shock	1020.13	2	1.06915
Hsp42-GFP S223E	Heat Shock	1040.13	2	1.07888
Hsp42-GFP S223E	Heat Shock	1060.13	2	1.08743
Hsp42-GFP S223E	Heat Shock	1080.13	2	1.09535
Hsp42-GFP S223E	Heat Shock	1100.13	2	1.10275
Hsp42-GFP S223E	Heat Shock	1120.15	2	1.11067
Hsp42-GFP S223E	Heat Shock	1140.15	2	1.11771
Hsp42-GFP S223E	Heat Shock	1160.15	2	1.12387
Hsp42-GFP S223E	Heat Shock	1180.15	2	1.12981
Hsp42-GFP S223E	Heat Shock	1200.15	2	1.13421
Hsp42-GFP S223E	Heat Shock	1220.15	2	1.13817
Hsp42-GFP S223E	Heat Shock	1240.15	2	1.13872
Hsp42-GFP S223E	Heat Shock	1260.17	2	1.13949
Hsp42-GFP S223E	Heat Shock	1280.17	2	1.13927
Hsp42-GFP S223E	Heat Shock	1300.17	2	1.14114
Hsp42-GFP S223E	Heat Shock	1320.17	2	1.14092
Hsp42-GFP S223E	Heat Shock	0	3	0.102912
Hsp42-GFP S223E	Heat Shock	20	3	0.101309
Hsp42-GFP S223E	Heat Shock	40	3	0.101981
Hsp42-GFP S223E	Heat Shock	60	3	0.10296
Hsp42-GFP S223E	Heat Shock	80.0167	3	0.104525
Hsp42-GFP S223E	Heat Shock	100.017	3	0.105744
Hsp42-GFP S223E	Heat Shock	120.017	3	0.107568
Hsp42-GFP S223E	Heat Shock	140.017	3	0.111456
Hsp42-GFP S223E	Heat Shock	160.017	3	0.11448
Hsp42-GFP S223E	Heat Shock	180.017	3	0.119837
Hsp42-GFP S223E	Heat Shock	200.033	3	0.125443
Hsp42-GFP S223E	Heat Shock	220.033	3	0.132413
Hsp42-GFP S223E	Heat Shock	240.033	3	0.140947
Hsp42-GFP S223E	Heat Shock	260.033	3	0.151325
Hsp42-GFP S223E	Heat Shock	280.033	3	0.163344
Hsp42-GFP S223E	Heat Shock	300.033	3	0.178003
Hsp42-GFP S223E	Heat Shock	320.033	3	0.193757
Hsp42-GFP S223E	Heat Shock	340.05	3	0.212448
Hsp42-GFP S223E	Heat Shock	360.05	3	0.233664
Hsp42-GFP S223E	Heat Shock	380.05	3	0.258384
Hsp42-GFP S223E	Heat Shock	400.05	3	0.286387
Hsp42-GFP S223E	Heat Shock	420.05	3	0.317261
Hsp42-GFP S223E	Heat Shock	440.05	3	0.349027
Hsp42-GFP S223E	Heat Shock	460.067	3	0.382819
Hsp42-GFP S223E	Heat Shock	480.067	3	0.415421
Hsp42-GFP S223E	Heat Shock	500.067	3	0.447533
Hsp42-GFP S223E	Heat Shock	520.067	3	0.479904
Hsp42-GFP S223E	Heat Shock	540.067	3	0.512957
Hsp42-GFP S223E	Heat Shock	560.067	3	0.543389
Hsp42-GFP S223E	Heat Shock	580.067	3	0.573389
Hsp42-GFP S223E	Heat Shock	600.083	3	0.600912
Hsp42-GFP S223E	Heat Shock	620.083	3	0.627197
Hsp42-GFP S223E	Heat Shock	640.083	3	0.652685
Hsp42-GFP S223E	Heat Shock	660.083	3	0.675773
Hsp42-GFP S223E	Heat Shock	680.083	3	0.698832
Hsp42-GFP S223E	Heat Shock	700.083	3	0.719952
Hsp42-GFP S223E	Heat Shock	720.083	3	0.741773
Hsp42-GFP S223E	Heat Shock	740.1	3	0.762029
Hsp42-GFP S223E	Heat Shock	760.1	3	0.7812
Hsp42-GFP S223E	Heat Shock	780.1	3	0.798595
Hsp42-GFP S223E	Heat Shock	800.1	3	0.815443
[truncated: 26 more rows]
